# Supplementary material for: Network analysis and the impact of Aflibercept on specific mediators of angiogenesis in HUVEC cells
Source: J Cell Mol Med. 2021 Jul 11;25(17):8285–99. doi: 10.1111/jcmm.16778 (PMC8419159; doi:10.1111/jcmm.16778)
Supplement: Supplementary file 3 — Table S1 [file JCMM-25-8285-s004.xlsx]

## Sheet: Node IDs
Input Data for Enrichment Analysis-Node IDs
MMP2
MMP9
MMP10
MMP14
C3
C5
CFB
CFI
VEGFC
CCL2
IL6
TNFAIP6
RCAN1
ADAMTS1
ADAMTS5
CXCL1
ARHGAP22
CTNNB1
PIK3CA
PIK3R1
PLCB3
CDKN1B
mTor
AKT1
PTGS2
NR4A1
CCND1
PLAU
BCL2L1
ACKR3
FOXO1
MAPK1
ANGPT2
STAT3
