# Supplementary material for: Network analysis and the impact of Aflibercept on specific mediators of angiogenesis in HUVEC cells
Source: J Cell Mol Med. 2021 Jul 11;25(17):8285–99. doi: 10.1111/jcmm.16778 (PMC8419159; doi:10.1111/jcmm.16778)
Supplement: Supplementary file 4 — Table S2 [file JCMM-25-8285-s005.xlsx]

## Sheet: goterm-BP-FAT
Supplementary Table S2 - Gene Ontology Results - Biological Process
Category	Term		%	PValue	Genes	List Total	Pop Hits	Pop Total	Fold Enrichment	Bonferroni	Benjamini	FDR
GOTERM_BP_FAT	GO:0001944	vasculature development	50	1.87e-14	IL6, CCL2, PTGS2, C3, C5, NR4A1, FOXO1, ACKR3, MMP14, MMP2, CTNNB1, AKT1, ARHGAP22, VEGFC, MAPK1, PIK3CA, ANGPT2	34	597	15081	12.6307	5.25e-11	5.25e-11	3.34e-11
GOTERM_BP_FAT	GO:0072358	cardiovascular system development	55.8824	5.15e-14	IL6, CCL2, PTGS2, C3, C5, NR4A1, FOXO1, ACKR3, MMP14, MMP2, CTNNB1, AKT1, ARHGAP22, VEGFC, MAPK1, PIK3CA, ADAMTS1, MTOR, ANGPT2	34	921	15081	9.15051	1.45e-10	7.25e-11	9.21e-11
GOTERM_BP_FAT	GO:0072359	circulatory system development	55.8824	5.15e-14	IL6, CCL2, PTGS2, C3, C5, NR4A1, FOXO1, ACKR3, MMP14, MMP2, CTNNB1, AKT1, ARHGAP22, VEGFC, MAPK1, PIK3CA, ADAMTS1, MTOR, ANGPT2	34	921	15081	9.15051	1.45e-10	7.25e-11	9.21e-11
GOTERM_BP_FAT	GO:0001568	blood vessel development	47.0588	1.81e-13	CCL2, PTGS2, C3, C5, NR4A1, FOXO1, ACKR3, MMP14, MMP2, CTNNB1, AKT1, ARHGAP22, VEGFC, MAPK1, PIK3CA, ANGPT2	34	564	15081	12.5832	5.11e-10	1.7e-10	3.24e-10
GOTERM_BP_FAT	GO:0009605	response to external stimulus	67.6471	1.09e-12	CXCL1, IL6, CCL2, PTGS2, CFB, C3, C5, NR4A1, FOXO1, RCAN1, ACKR3, BCL2L1, MMP14, AKT1, TNFAIP6, VEGFC, MAPK1, CCND1, MTOR, CFI, ANGPT2, ADAMTS5, PLAU	34	1942	15081	5.25327	3.07e-09	7.67e-10	1.95e-09
GOTERM_BP_FAT	GO:0051270	regulation of cellular component movement	50	1.13e-12	CXCL1, IL6, CCL2, PTGS2, MMP9, C5, MMP14, STAT3, AKT1, VEGFC, MAPK1, TNFAIP6, MMP10, CDKN1B, ANGPT2, PLAU, PIK3R1	34	779	15081	9.67972	3.18e-09	6.36e-10	2.02e-09
GOTERM_BP_FAT	GO:0030334	regulation of cell migration	47.0588	2.19e-12	CXCL1, IL6, CCL2, PTGS2, MMP9, C5, MMP14, STAT3, AKT1, VEGFC, MAPK1, TNFAIP6, MMP10, ANGPT2, PLAU, PIK3R1	34	670	15081	10.5924	6.16e-09	1.03e-09	3.91e-09
GOTERM_BP_FAT	GO:2000145	regulation of cell motility	47.0588	5.67e-12	CXCL1, IL6, CCL2, PTGS2, MMP9, C5, MMP14, STAT3, AKT1, VEGFC, MAPK1, TNFAIP6, MMP10, ANGPT2, PLAU, PIK3R1	34	716	15081	9.91193	1.6e-08	2.28e-09	1.01e-08
GOTERM_BP_FAT	GO:0040012	regulation of locomotion	47.0588	1e-11	CXCL1, IL6, CCL2, PTGS2, MMP9, C5, MMP14, STAT3, AKT1, VEGFC, MAPK1, TNFAIP6, MMP10, ANGPT2, PLAU, PIK3R1	34	745	15081	9.5261	2.82e-08	3.52e-09	1.79e-08
GOTERM_BP_FAT	GO:0040011	locomotion	58.8235	1.24e-11	CXCL1, IL6, CCL2, PTGS2, MMP9, C5, NR4A1, ACKR3, MMP14, STAT3, CTNNB1, AKT1, MMP10, TNFAIP6, VEGFC, MAPK1, PIK3CA, ANGPT2, PLAU, PIK3R1	34	1474	15081	6.01844	3.5e-08	3.89e-09	2.22e-08
GOTERM_BP_FAT	GO:0051674	localization of cell	55.8824	1.5e-11	CXCL1, IL6, CCL2, PTGS2, MMP9, C5, NR4A1, MMP14, STAT3, CTNNB1, AKT1, MMP10, TNFAIP6, VEGFC, MAPK1, PIK3CA, ANGPT2, PLAU, PIK3R1	34	1285	15081	6.55846	4.23e-08	4.23e-09	2.69e-08
GOTERM_BP_FAT	GO:0048870	cell motility	55.8824	1.5e-11	CXCL1, IL6, CCL2, PTGS2, MMP9, C5, NR4A1, MMP14, STAT3, CTNNB1, AKT1, MMP10, TNFAIP6, VEGFC, MAPK1, PIK3CA, ANGPT2, PLAU, PIK3R1	34	1285	15081	6.55846	4.23e-08	4.23e-09	2.69e-08
GOTERM_BP_FAT	GO:0010243	response to organonitrogen compound	47.0588	1.51e-11	IL6, CCL2, PTGS2, NR4A1, FOXO1, BCL2L1, MMP2, STAT3, CTNNB1, AKT1, MAPK1, CCND1, CDKN1B, PIK3CA, MTOR, PIK3R1	34	767	15081	9.25286	4.27e-08	3.88e-09	2.71e-08
GOTERM_BP_FAT	GO:0001525	angiogenesis	38.2353	2.34e-11	VEGFC, ARHGAP22, CCL2, PTGS2, C3, C5, PIK3CA, NR4A1, ACKR3, MMP14, ANGPT2, MMP2, CTNNB1	34	402	15081	14.3439	6.59e-08	5.49e-09	4.18e-08
GOTERM_BP_FAT	GO:0016477	cell migration	52.9412	3.26e-11	CXCL1, IL6, CCL2, PTGS2, MMP9, C5, NR4A1, MMP14, STAT3, CTNNB1, AKT1, TNFAIP6, VEGFC, MAPK1, PIK3CA, ANGPT2, PLAU, PIK3R1	34	1151	15081	6.93663	9.17e-08	7.05e-09	5.82e-08
GOTERM_BP_FAT	GO:1901698	response to nitrogen compound	47.0588	8.74e-11	IL6, CCL2, PTGS2, NR4A1, FOXO1, BCL2L1, MMP2, STAT3, CTNNB1, AKT1, MAPK1, CCND1, CDKN1B, PIK3CA, MTOR, PIK3R1	34	868	15081	8.1762	2.46e-07	1.76e-08	1.56e-07
GOTERM_BP_FAT	GO:0071417	cellular response to organonitrogen compound	38.2353	1.39e-10	AKT1, MAPK1, IL6, CCL2, PTGS2, PIK3CA, FOXO1, NR4A1, BCL2L1, MMP2, PIK3R1, STAT3, CTNNB1	34	469	15081	12.2948	3.93e-07	2.62e-08	2.49e-07
GOTERM_BP_FAT	GO:0042127	regulation of cell proliferation	55.8824	1.61e-10	CXCL1, IL6, CCL2, PTGS2, MMP9, NR4A1, FOXO1, BCL2L1, MMP2, STAT3, CTNNB1, AKT1, VEGFC, MAPK1, CCND1, CDKN1B, ADAMTS1, MTOR, PLAU	34	1481	15081	5.69049	4.52e-07	2.83e-08	2.87e-07
GOTERM_BP_FAT	GO:0048514	blood vessel morphogenesis	38.2353	1.82e-10	VEGFC, ARHGAP22, CCL2, PTGS2, C3, C5, PIK3CA, NR4A1, ACKR3, MMP14, ANGPT2, MMP2, CTNNB1	34	480	15081	12.0131	5.13e-07	3.02e-08	3.26e-07
GOTERM_BP_FAT	GO:0006928	movement of cell or subcellular component	58.8235	2.15e-10	CXCL1, IL6, CCL2, PTGS2, MMP9, C5, NR4A1, MMP14, STAT3, CTNNB1, AKT1, MMP10, TNFAIP6, VEGFC, MAPK1, CDKN1B, PIK3CA, ANGPT2, PLAU, PIK3R1	34	1734	15081	5.11602	6.05e-07	3.36e-08	3.84e-07
GOTERM_BP_FAT	GO:0048646	anatomical structure formation involved in morphogenesis	50	2.55e-10	CCL2, PTGS2, C3, MMP9, C5, NR4A1, FOXO1, ACKR3, MMP14, MMP2, CTNNB1, ARHGAP22, VEGFC, MAPK1, PIK3CA, ADAMTS1, ANGPT2	34	1116	15081	6.75672	7.18e-07	3.78e-08	4.56e-07
GOTERM_BP_FAT	GO:0030335	positive regulation of cell migration	35.2941	3.22e-10	CXCL1, AKT1, MAPK1, VEGFC, TNFAIP6, IL6, CCL2, PTGS2, MMP9, MMP14, PIK3R1, PLAU	34	387	15081	13.7538	9.06e-07	4.53e-08	5.75e-07
GOTERM_BP_FAT	GO:2000147	positive regulation of cell motility	35.2941	4.22e-10	CXCL1, AKT1, MAPK1, VEGFC, TNFAIP6, IL6, CCL2, PTGS2, MMP9, MMP14, PIK3R1, PLAU	34	397	15081	13.4073	1.19e-06	5.65e-08	7.54e-07
GOTERM_BP_FAT	GO:0008284	positive regulation of cell proliferation	44.1176	4.46e-10	IL6, CCL2, PTGS2, MMP9, NR4A1, BCL2L1, MMP2, STAT3, CTNNB1, AKT1, VEGFC, MAPK1, CCND1, CDKN1B, MTOR	34	807	15081	8.24459	1.26e-06	5.71e-08	7.98e-07
GOTERM_BP_FAT	GO:0051272	positive regulation of cellular component movement	35.2941	5.63e-10	CXCL1, AKT1, MAPK1, VEGFC, TNFAIP6, IL6, CCL2, PTGS2, MMP9, MMP14, PIK3R1, PLAU	34	408	15081	13.0458	1.59e-06	6.89e-08	1.01e-06
GOTERM_BP_FAT	GO:0040017	positive regulation of locomotion	35.2941	5.93e-10	CXCL1, AKT1, MAPK1, VEGFC, TNFAIP6, IL6, CCL2, PTGS2, MMP9, MMP14, PIK3R1, PLAU	34	410	15081	12.9822	1.67e-06	6.96e-08	1.06e-06
GOTERM_BP_FAT	GO:0070482	response to oxygen levels	32.3529	6.06e-10	AKT1, VEGFC, CDKN1B, CCL2, PTGS2, FOXO1, MTOR, MMP14, ANGPT2, MMP2, PLAU	34	305	15081	15.9972	1.71e-06	6.83e-08	1.08e-06
GOTERM_BP_FAT	GO:0009628	response to abiotic stimulus	47.0588	6.09e-10	IL6, CCL2, PTGS2, FOXO1, RCAN1, BCL2L1, MMP14, MMP2, AKT1, VEGFC, CCND1, CDKN1B, MTOR, ANGPT2, PIK3R1, PLAU	34	997	15081	7.1183	1.72e-06	6.6e-08	1.09e-06
GOTERM_BP_FAT	GO:0009725	response to hormone	44.1176	6.25e-10	IL6, CCL2, PTGS2, NR4A1, FOXO1, MMP14, STAT3, CTNNB1, AKT1, MAPK1, CCND1, CDKN1B, PIK3CA, MTOR, PIK3R1	34	828	15081	8.03549	1.76e-06	6.52e-08	1.12e-06
GOTERM_BP_FAT	GO:1901699	cellular response to nitrogen compound	38.2353	8.14e-10	AKT1, MAPK1, IL6, CCL2, PTGS2, PIK3CA, FOXO1, NR4A1, BCL2L1, MMP2, PIK3R1, STAT3, CTNNB1	34	547	15081	10.5416	2.29e-06	8.18e-08	1.45e-06
GOTERM_BP_FAT	GO:1901700	response to oxygen-containing compound	52.9412	9.03e-10	CXCL1, IL6, CCL2, PTGS2, NR4A1, FOXO1, BCL2L1, MMP2, STAT3, CTNNB1, AKT1, MAPK1, CCND1, CDKN1B, PIK3CA, MTOR, ANGPT2, PIK3R1	34	1422	15081	5.61467	2.54e-06	8.77e-08	1.61e-06
GOTERM_BP_FAT	GO:0001934	positive regulation of protein phosphorylation	44.1176	9.66e-10	IL6, CCL2, C3, MMP9, C5, ACKR3, STAT3, CTNNB1, AKT1, VEGFC, MAPK1, CCND1, CDKN1B, PIK3CA, MTOR	34	856	15081	7.77264	2.72e-06	9.06e-08	1.73e-06
GOTERM_BP_FAT	GO:0048584	positive regulation of response to stimulus	58.8235	1.12e-09	CXCL1, IL6, CCL2, PTGS2, CFB, C3, MMP9, C5, ACKR3, BCL2L1, MMP2, STAT3, CTNNB1, AKT1, VEGFC, MAPK1, PIK3CA, MTOR, CFI, PIK3R1	34	1908	15081	4.64946	3.16e-06	1.02e-07	2.01e-06
GOTERM_BP_FAT	GO:0002684	positive regulation of immune system process	44.1176	1.19e-09	CXCL1, IL6, CCL2, CFB, C3, C5, MMP14, MMP2, AKT1, VEGFC, MAPK1, PIK3CA, MTOR, CFI, PIK3R1	34	870	15081	7.64757	3.36e-06	1.05e-07	2.13e-06
GOTERM_BP_FAT	GO:0080134	regulation of response to stress	50	1.22e-09	IL6, CCL2, PTGS2, CFB, C3, C5, FOXO1, ACKR3, BCL2L1, MMP2, AKT1, MAPK1, TNFAIP6, MTOR, CFI, PIK3R1, PLAU	34	1241	15081	6.07615	3.44e-06	1.04e-07	2.19e-06
GOTERM_BP_FAT	GO:0014070	response to organic cyclic compound	44.1176	1.3e-09	IL6, CCL2, PTGS2, NR4A1, FOXO1, BCL2L1, MMP14, STAT3, CTNNB1, AKT1, MAPK1, CCND1, CDKN1B, MTOR, ANGPT2	34	876	15081	7.59519	3.67e-06	1.08e-07	2.33e-06
GOTERM_BP_FAT	GO:0050673	epithelial cell proliferation	32.3529	1.59e-09	AKT1, MAPK1, VEGFC, IL6, CCND1, CDKN1B, CCL2, NR4A1, MTOR, MMP14, CTNNB1	34	337	15081	14.4782	4.49e-06	1.28e-07	2.85e-06
GOTERM_BP_FAT	GO:0042327	positive regulation of phosphorylation	44.1176	1.8e-09	IL6, CCL2, C3, MMP9, C5, ACKR3, STAT3, CTNNB1, AKT1, VEGFC, MAPK1, CCND1, CDKN1B, PIK3CA, MTOR	34	898	15081	7.40911	5.07e-06	1.41e-07	3.22e-06
GOTERM_BP_FAT	GO:0007166	cell surface receptor signaling pathway	64.7059	2e-09	CXCL1, IL6, CCL2, MMP9, C5, FOXO1, ACKR3, BCL2L1, MMP14, MMP2, STAT3, CTNNB1, AKT1, VEGFC, MAPK1, PLCB3, CCND1, CDKN1B, PIK3CA, ADAMTS1, ANGPT2, PIK3R1	34	2519	15081	3.87388	5.65e-06	1.53e-07	3.58e-06
GOTERM_BP_FAT	GO:0008283	cell proliferation	55.8824	3.22e-09	CXCL1, IL6, CCL2, PTGS2, MMP9, NR4A1, FOXO1, BCL2L1, MMP14, MMP2, STAT3, CTNNB1, AKT1, VEGFC, MAPK1, CCND1, CDKN1B, ADAMTS1, MTOR	34	1778	15081	4.73994	9.06e-06	2.38e-07	5.75e-06
GOTERM_BP_FAT	GO:0043066	negative regulation of apoptotic process	41.1765	3.48e-09	IL6, CCL2, MMP9, NR4A1, FOXO1, ACKR3, BCL2L1, STAT3, CTNNB1, AKT1, CDKN1B, PIK3CA, MTOR, PIK3R1	34	775	15081	8.01268	9.79e-06	2.51e-07	6.21e-06
GOTERM_BP_FAT	GO:0042325	regulation of phosphorylation	50	3.71e-09	IL6, CCL2, C3, MMP9, C5, FOXO1, ACKR3, STAT3, CTNNB1, AKT1, VEGFC, MAPK1, CCND1, CDKN1B, PIK3CA, MTOR, PIK3R1	34	1339	15081	5.63144	1.04e-05	2.61e-07	6.63e-06
GOTERM_BP_FAT	GO:0048660	regulation of smooth muscle cell proliferation	23.5294	3.76e-09	AKT1, IL6, CDKN1B, PTGS2, MMP9, MTOR, MMP2, CTNNB1	34	112	15081	31.6828	1.06e-05	2.58e-07	6.72e-06
GOTERM_BP_FAT	GO:0043069	negative regulation of programmed cell death	41.1765	4.12e-09	IL6, CCL2, MMP9, NR4A1, FOXO1, ACKR3, BCL2L1, STAT3, CTNNB1, AKT1, CDKN1B, PIK3CA, MTOR, PIK3R1	34	786	15081	7.90054	1.16e-05	2.76e-07	7.37e-06
GOTERM_BP_FAT	GO:0009966	regulation of signal transduction	64.7059	4.7e-09	IL6, CCL2, PTGS2, C3, MMP9, C5, FOXO1, RCAN1, ACKR3, BCL2L1, MMP14, STAT3, CTNNB1, AKT1, ARHGAP22, VEGFC, MAPK1, CCND1, PIK3CA, MTOR, PLAU, PIK3R1	34	2636	15081	3.70193	1.32e-05	3.08e-07	8.4e-06
GOTERM_BP_FAT	GO:0001666	response to hypoxia	29.4118	5.83e-09	AKT1, VEGFC, CDKN1B, CCL2, PTGS2, MTOR, MMP14, ANGPT2, MMP2, PLAU	34	279	15081	15.8982	1.64e-05	3.73e-07	1.04e-05
GOTERM_BP_FAT	GO:0043434	response to peptide hormone	32.3529	7.33e-09	AKT1, MAPK1, IL6, CDKN1B, CCL2, PIK3CA, FOXO1, NR4A1, MTOR, PIK3R1, STAT3	34	395	15081	12.3523	2.06e-05	4.59e-07	1.31e-05
GOTERM_BP_FAT	GO:0036293	response to decreased oxygen levels	29.4118	7.47e-09	AKT1, VEGFC, CDKN1B, CCL2, PTGS2, MTOR, MMP14, ANGPT2, MMP2, PLAU	34	287	15081	15.455	2.1e-05	4.57e-07	1.33e-05
GOTERM_BP_FAT	GO:0010562	positive regulation of phosphorus metabolic process	44.1176	8.32e-09	IL6, CCL2, C3, MMP9, C5, ACKR3, STAT3, CTNNB1, AKT1, VEGFC, MAPK1, CCND1, CDKN1B, PIK3CA, MTOR	34	1011	15081	6.58099	2.34e-05	4.99e-07	1.49e-05
GOTERM_BP_FAT	GO:0045937	positive regulation of phosphate metabolic process	44.1176	8.32e-09	IL6, CCL2, C3, MMP9, C5, ACKR3, STAT3, CTNNB1, AKT1, VEGFC, MAPK1, CCND1, CDKN1B, PIK3CA, MTOR	34	1011	15081	6.58099	2.34e-05	4.99e-07	1.49e-05
GOTERM_BP_FAT	GO:0060548	negative regulation of cell death	41.1765	1.09e-08	IL6, CCL2, MMP9, NR4A1, FOXO1, ACKR3, BCL2L1, STAT3, CTNNB1, AKT1, CDKN1B, PIK3CA, MTOR, PIK3R1	34	852	15081	7.28853	3.06e-05	6.38e-07	1.95e-05
GOTERM_BP_FAT	GO:0051247	positive regulation of protein metabolic process	50	1.18e-08	IL6, CCL2, C3, MMP9, C5, FOXO1, ACKR3, MMP14, STAT3, CTNNB1, AKT1, VEGFC, MAPK1, CCND1, CDKN1B, PIK3CA, MTOR	34	1450	15081	5.20034	3.31e-05	6.75e-07	2.1e-05
GOTERM_BP_FAT	GO:0032101	regulation of response to external stimulus	38.2353	1.19e-08	CXCL1, VEGFC, TNFAIP6, IL6, CCL2, PTGS2, C3, CFB, C5, CFI, MTOR, ANGPT2, PLAU	34	694	15081	8.30874	3.36e-05	6.73e-07	2.14e-05
GOTERM_BP_FAT	GO:0001932	regulation of protein phosphorylation	47.0588	1.31e-08	IL6, CCL2, C3, MMP9, C5, FOXO1, ACKR3, STAT3, CTNNB1, AKT1, VEGFC, MAPK1, CCND1, CDKN1B, PIK3CA, MTOR	34	1246	15081	5.69578	3.69e-05	7.23e-07	2.34e-05
GOTERM_BP_FAT	GO:0002682	regulation of immune system process	47.0588	1.56e-08	CXCL1, IL6, CCL2, CFB, C3, C5, MMP14, MMP2, CTNNB1, AKT1, VEGFC, MAPK1, PIK3CA, MTOR, CFI, PIK3R1	34	1262	15081	5.62357	4.38e-05	8.43e-07	2.78e-05
GOTERM_BP_FAT	GO:1901652	response to peptide	32.3529	1.76e-08	AKT1, MAPK1, IL6, CDKN1B, CCL2, PIK3CA, FOXO1, NR4A1, MTOR, PIK3R1, STAT3	34	433	15081	11.2682	4.95e-05	9.34e-07	3.14e-05
GOTERM_BP_FAT	GO:0070887	cellular response to chemical stimulus	61.7647	1.86e-08	CXCL1, IL6, CCL2, PTGS2, C5, NR4A1, FOXO1, ACKR3, BCL2L1, MMP2, STAT3, CTNNB1, AKT1, VEGFC, MAPK1, CCND1, CDKN1B, PIK3CA, MTOR, ANGPT2, PIK3R1	34	2536	15081	3.673	5.24e-05	9.7e-07	3.33e-05
GOTERM_BP_FAT	GO:0009719	response to endogenous stimulus	50	1.91e-08	IL6, CCL2, PTGS2, NR4A1, FOXO1, BCL2L1, MMP14, MMP2, STAT3, CTNNB1, AKT1, MAPK1, CCND1, CDKN1B, PIK3CA, MTOR, PIK3R1	34	1500	15081	5.027	5.39e-05	9.79e-07	3.42e-05
GOTERM_BP_FAT	GO:0022414	reproductive process	47.0588	2.4e-08	CCL2, PTGS2, MMP9, BCL2L1, MMP14, MMP2, STAT3, CTNNB1, AKT1, MAPK1, TNFAIP6, CCND1, CDKN1B, ADAMTS1, MTOR, ANGPT2	34	1303	15081	5.44662	6.76e-05	1.21e-06	4.29e-05
GOTERM_BP_FAT	GO:0000003	reproduction	47.0588	2.45e-08	CCL2, PTGS2, MMP9, BCL2L1, MMP14, MMP2, STAT3, CTNNB1, AKT1, MAPK1, TNFAIP6, CCND1, CDKN1B, ADAMTS1, MTOR, ANGPT2	34	1305	15081	5.43827	6.9e-05	1.21e-06	4.38e-05
GOTERM_BP_FAT	GO:0031401	positive regulation of protein modification process	44.1176	2.47e-08	IL6, CCL2, C3, MMP9, C5, ACKR3, STAT3, CTNNB1, AKT1, VEGFC, MAPK1, CCND1, CDKN1B, PIK3CA, MTOR	34	1101	15081	6.04304	6.96e-05	1.2e-06	4.42e-05
GOTERM_BP_FAT	GO:0006508	proteolysis	50	2.64e-08	IL6, CFB, C3, MMP9, C5, NR4A1, MMP14, MMP2, STAT3, CTNNB1, AKT1, MMP10, CDKN1B, ADAMTS1, CFI, ADAMTS5, PLAU	34	1534	15081	4.91558	7.42e-05	1.26e-06	4.71e-05
GOTERM_BP_FAT	GO:0019220	regulation of phosphate metabolic process	50	3e-08	IL6, CCL2, C3, MMP9, C5, FOXO1, ACKR3, STAT3, CTNNB1, AKT1, VEGFC, MAPK1, CCND1, CDKN1B, PIK3CA, MTOR, PIK3R1	34	1548	15081	4.87112	8.45e-05	1.41e-06	5.37e-05
GOTERM_BP_FAT	GO:0051174	regulation of phosphorus metabolic process	50	3.03e-08	IL6, CCL2, C3, MMP9, C5, FOXO1, ACKR3, STAT3, CTNNB1, AKT1, VEGFC, MAPK1, CCND1, CDKN1B, PIK3CA, MTOR, PIK3R1	34	1549	15081	4.86798	8.53e-05	1.4e-06	5.42e-05
GOTERM_BP_FAT	GO:0010646	regulation of cell communication	64.7059	3.09e-08	IL6, CCL2, PTGS2, C3, MMP9, C5, FOXO1, RCAN1, ACKR3, BCL2L1, MMP14, STAT3, CTNNB1, AKT1, ARHGAP22, VEGFC, MAPK1, CCND1, PIK3CA, MTOR, PLAU, PIK3R1	34	2918	15081	3.34417	8.7e-05	1.4e-06	5.53e-05
GOTERM_BP_FAT	GO:0050679	positive regulation of epithelial cell proliferation	23.5294	3.3e-08	AKT1, VEGFC, IL6, CCND1, CCL2, NR4A1, MTOR, CTNNB1	34	153	15081	23.1926	9.29e-05	1.48e-06	5.9e-05
GOTERM_BP_FAT	GO:0023051	regulation of signaling	64.7059	4.17e-08	IL6, CCL2, PTGS2, C3, MMP9, C5, FOXO1, RCAN1, ACKR3, BCL2L1, MMP14, STAT3, CTNNB1, AKT1, ARHGAP22, VEGFC, MAPK1, CCND1, PIK3CA, MTOR, PLAU, PIK3R1	34	2966	15081	3.29005	0.000117	1.83e-06	7.45e-05
GOTERM_BP_FAT	GO:0032270	positive regulation of cellular protein metabolic process	47.0588	4.49e-08	IL6, CCL2, C3, MMP9, C5, ACKR3, MMP14, STAT3, CTNNB1, AKT1, VEGFC, MAPK1, CCND1, CDKN1B, PIK3CA, MTOR	34	1365	15081	5.19922	0.000126	1.94e-06	8.02e-05
GOTERM_BP_FAT	GO:0071310	cellular response to organic substance	55.8824	4.73e-08	CXCL1, IL6, CCL2, PTGS2, NR4A1, FOXO1, ACKR3, BCL2L1, MMP2, STAT3, CTNNB1, AKT1, VEGFC, MAPK1, CCND1, CDKN1B, PIK3CA, ANGPT2, PIK3R1	34	2103	15081	4.00743	0.000133	2.02e-06	8.46e-05
GOTERM_BP_FAT	GO:0044702	single organism reproductive process	44.1176	5.11e-08	CCL2, PTGS2, MMP9, BCL2L1, MMP14, MMP2, CTNNB1, AKT1, MAPK1, TNFAIP6, CCND1, CDKN1B, ADAMTS1, MTOR, ANGPT2	34	1166	15081	5.70616	0.000144	2.15e-06	9.13e-05
GOTERM_BP_FAT	GO:0051246	regulation of protein metabolic process	58.8235	5.5e-08	IL6, CCL2, CFB, C3, MMP9, C5, NR4A1, FOXO1, ACKR3, MMP14, STAT3, CTNNB1, AKT1, VEGFC, MAPK1, CCND1, CDKN1B, PIK3CA, CFI, MTOR	34	2402	15081	3.69325	0.000155	2.28e-06	9.83e-05
GOTERM_BP_FAT	GO:0007169	transmembrane receptor protein tyrosine kinase signaling pathway	35.2941	5.8e-08	AKT1, MAPK1, VEGFC, CCL2, MMP9, PIK3CA, FOXO1, ANGPT2, MMP2, PIK3R1, STAT3, CTNNB1	34	637	15081	8.3559	0.000163	2.37e-06	0.000104
GOTERM_BP_FAT	GO:0010033	response to organic substance	61.7647	6.02e-08	CXCL1, IL6, CCL2, PTGS2, NR4A1, FOXO1, ACKR3, BCL2L1, MMP14, MMP2, STAT3, CTNNB1, AKT1, VEGFC, MAPK1, CCND1, CDKN1B, PIK3CA, MTOR, ANGPT2, PIK3R1	34	2712	15081	3.43464	0.00017	2.42e-06	0.000108
GOTERM_BP_FAT	GO:1902531	regulation of intracellular signal transduction	50	7.76e-08	IL6, CCL2, PTGS2, MMP9, C5, FOXO1, RCAN1, ACKR3, BCL2L1, STAT3, CTNNB1, AKT1, ARHGAP22, MAPK1, PIK3CA, MTOR, PIK3R1	34	1655	15081	4.55619	0.000218	3.08e-06	0.000139
GOTERM_BP_FAT	GO:0048659	smooth muscle cell proliferation	20.5882	1.11e-07	AKT1, IL6, CDKN1B, PTGS2, MMP9, MTOR, MMP2	34	108	15081	28.7492	0.000312	4.34e-06	0.000198
GOTERM_BP_FAT	GO:0050790	regulation of catalytic activity	55.8824	1.32e-07	CXCL1, IL6, CCL2, C3, MMP9, C5, NR4A1, RCAN1, MMP14, STAT3, CTNNB1, AKT1, ARHGAP22, MAPK1, CCND1, CDKN1B, PIK3CA, MTOR, PIK3R1	34	2245	15081	3.75395	0.000372	5.1e-06	0.000236
GOTERM_BP_FAT	GO:0071375	cellular response to peptide hormone stimulus	26.4706	1.51e-07	AKT1, MAPK1, IL6, CCL2, PIK3CA, FOXO1, NR4A1, PIK3R1, STAT3	34	289	15081	13.8133	0.000426	5.75e-06	0.00027
GOTERM_BP_FAT	GO:0035556	intracellular signal transduction	58.8235	1.54e-07	CXCL1, IL6, CCL2, PTGS2, MMP9, C5, FOXO1, RCAN1, ACKR3, BCL2L1, STAT3, CTNNB1, AKT1, ARHGAP22, MAPK1, PLCB3, CDKN1B, PIK3CA, MTOR, PIK3R1	34	2557	15081	3.46937	0.000434	5.79e-06	0.000276
GOTERM_BP_FAT	GO:0050678	regulation of epithelial cell proliferation	26.4706	1.55e-07	AKT1, VEGFC, IL6, CCND1, CDKN1B, CCL2, NR4A1, MTOR, CTNNB1	34	290	15081	13.7656	0.000437	5.75e-06	0.000278
GOTERM_BP_FAT	GO:1901701	cellular response to oxygen-containing compound	38.2353	1.81e-07	AKT1, MAPK1, IL6, CCL2, PTGS2, PIK3CA, FOXO1, NR4A1, BCL2L1, MMP2, PIK3R1, STAT3, CTNNB1	34	888	15081	6.49354	0.00051	6.62e-06	0.000324
GOTERM_BP_FAT	GO:0006468	protein phosphorylation	50	2.06e-07	IL6, CCL2, C3, MMP9, C5, FOXO1, ACKR3, STAT3, CTNNB1, AKT1, VEGFC, MAPK1, CCND1, CDKN1B, PIK3CA, MTOR, PIK3R1	34	1774	15081	4.25056	0.000579	7.43e-06	0.000368
GOTERM_BP_FAT	GO:0048585	negative regulation of response to stimulus	44.1176	2.5e-07	IL6, CCL2, MMP9, C5, FOXO1, ACKR3, BCL2L1, MMP14, CTNNB1, AKT1, TNFAIP6, CCND1, MTOR, ANGPT2, PLAU	34	1324	15081	5.02521	0.000704	8.92e-06	0.000447
GOTERM_BP_FAT	GO:1901653	cellular response to peptide	26.4706	2.52e-07	AKT1, MAPK1, IL6, CCL2, PIK3CA, FOXO1, NR4A1, PIK3R1, STAT3	34	309	15081	12.9192	0.00071	8.88e-06	0.000451
GOTERM_BP_FAT	GO:0042981	regulation of apoptotic process	44.1176	2.67e-07	IL6, CCL2, PTGS2, MMP9, NR4A1, FOXO1, ACKR3, BCL2L1, STAT3, CTNNB1, AKT1, CDKN1B, PIK3CA, MTOR, PIK3R1	34	1331	15081	4.99878	0.000752	9.28e-06	0.000477
GOTERM_BP_FAT	GO:0043067	regulation of programmed cell death	44.1176	3.01e-07	IL6, CCL2, PTGS2, MMP9, NR4A1, FOXO1, ACKR3, BCL2L1, STAT3, CTNNB1, AKT1, CDKN1B, PIK3CA, MTOR, PIK3R1	34	1344	15081	4.95043	0.000848	1.03e-05	0.000538
GOTERM_BP_FAT	GO:0045765	regulation of angiogenesis	23.5294	3.28e-07	VEGFC, IL6, CCL2, PTGS2, C3, C5, ANGPT2, CTNNB1	34	214	15081	16.5816	0.000923	1.11e-05	0.000586
GOTERM_BP_FAT	GO:0002526	acute inflammatory response	20.5882	3.34e-07	IL6, PTGS2, C3, CFB, C5, CFI, STAT3	34	130	15081	23.8839	0.000941	1.12e-05	0.000598
GOTERM_BP_FAT	GO:0031399	regulation of protein modification process	47.0588	3.51e-07	IL6, CCL2, C3, MMP9, C5, FOXO1, ACKR3, STAT3, CTNNB1, AKT1, VEGFC, MAPK1, CCND1, CDKN1B, PIK3CA, MTOR	34	1594	15081	4.45228	0.000988	1.16e-05	0.000628
GOTERM_BP_FAT	GO:0002673	regulation of acute inflammatory response	17.6471	4e-07	IL6, PTGS2, C3, CFB, C5, CFI	34	70	15081	38.0193	0.00112518	1.31e-05	0.000715
GOTERM_BP_FAT	GO:0006954	inflammatory response	32.3529	4.15e-07	CXCL1, AKT1, TNFAIP6, IL6, CCL2, PTGS2, C3, CFB, C5, CFI, STAT3	34	607	15081	8.03813	0.00116696	1.34e-05	0.000741
GOTERM_BP_FAT	GO:0003006	developmental process involved in reproduction	32.3529	4.27e-07	AKT1, MAPK1, CCND1, CDKN1B, PTGS2, ADAMTS1, BCL2L1, MTOR, MMP14, ANGPT2, CTNNB1	34	609	15081	8.01174	0.00120282	1.37e-05	0.000764
GOTERM_BP_FAT	GO:0031325	positive regulation of cellular metabolic process	58.8235	4.62e-07	IL6, CCL2, PTGS2, C3, MMP9, C5, NR4A1, FOXO1, ACKR3, MMP14, STAT3, CTNNB1, AKT1, VEGFC, MAPK1, CCND1, CDKN1B, PIK3CA, MTOR, PIK3R1	34	2735	15081	3.24357	0.00129966	1.46e-05	0.000826
GOTERM_BP_FAT	GO:0065009	regulation of molecular function	58.8235	4.67e-07	CXCL1, IL6, CCL2, C3, MMP9, C5, NR4A1, RCAN1, MMP14, STAT3, CTNNB1, AKT1, ARHGAP22, MAPK1, CCND1, CDKN1B, PIK3CA, MTOR, PLAU, PIK3R1	34	2737	15081	3.2412	0.00131511	1.46e-05	0.000836
GOTERM_BP_FAT	GO:0048661	positive regulation of smooth muscle cell proliferation	17.6471	4.94e-07	AKT1, IL6, PTGS2, MMP9, MTOR, MMP2	34	73	15081	36.4569	0.00138973	1.53e-05	0.000883
GOTERM_BP_FAT	GO:0030155	regulation of cell adhesion	32.3529	5.35e-07	AKT1, VEGFC, IL6, CCL2, PIK3CA, MTOR, MMP14, ANGPT2, PIK3R1, PLAU, CTNNB1	34	624	15081	7.81915	0.00150408	1.64e-05	0.000956
GOTERM_BP_FAT	GO:0006915	apoptotic process	47.0588	5.73e-07	IL6, CCL2, PTGS2, MMP9, NR4A1, FOXO1, ACKR3, BCL2L1, STAT3, CTNNB1, AKT1, MAPK1, CDKN1B, PIK3CA, MTOR, PIK3R1	34	1655	15081	4.28818	0.00161321	1.74e-05	0.00102511
GOTERM_BP_FAT	GO:1901342	regulation of vasculature development	23.5294	6.53e-07	VEGFC, IL6, CCL2, PTGS2, C3, C5, ANGPT2, CTNNB1	34	237	15081	14.9724	0.00183824	1.96e-05	0.00116823
GOTERM_BP_FAT	GO:0010574	regulation of vascular endothelial growth factor production	14.7059	6.54e-07	IL6, CCL2, PTGS2, C3, C5	34	32	15081	69.3061	0.00184047	1.94e-05	0.00116965
GOTERM_BP_FAT	GO:0010941	regulation of cell death	44.1176	6.8e-07	IL6, CCL2, PTGS2, MMP9, NR4A1, FOXO1, ACKR3, BCL2L1, STAT3, CTNNB1, AKT1, CDKN1B, PIK3CA, MTOR, PIK3R1	34	1436	15081	4.63327	0.00191215	1.99e-05	0.00121525
GOTERM_BP_FAT	GO:0050900	leukocyte migration	26.4706	8.21e-07	CXCL1, VEGFC, IL6, CCL2, MMP9, C5, PIK3CA, ANGPT2, PIK3R1	34	361	15081	11.0583	0.00230855	2.38e-05	0.00146747
GOTERM_BP_FAT	GO:0032268	regulation of cellular protein metabolic process	52.9412	8.33e-07	IL6, CCL2, C3, MMP9, C5, NR4A1, FOXO1, ACKR3, MMP14, STAT3, CTNNB1, AKT1, VEGFC, MAPK1, CCND1, CDKN1B, PIK3CA, MTOR	34	2238	15081	3.5675	0.00234408	2.39e-05	0.00149007
GOTERM_BP_FAT	GO:0033993	response to lipid	35.2941	9.04e-07	CXCL1, AKT1, MAPK1, IL6, CCND1, CDKN1B, CCL2, PTGS2, FOXO1, NR4A1, STAT3, CTNNB1	34	837	15081	6.35927	0.0025423	2.57e-05	0.00161624
GOTERM_BP_FAT	GO:0033002	muscle cell proliferation	20.5882	9.07e-07	AKT1, IL6, CDKN1B, PTGS2, MMP9, MTOR, MMP2	34	154	15081	20.1618	0.00255079	2.55e-05	0.00162165
GOTERM_BP_FAT	GO:1901214	regulation of neuron death	23.5294	9.61e-07	AKT1, IL6, CCL2, PIK3CA, BCL2L1, MTOR, STAT3, CTNNB1	34	251	15081	14.1373	0.00270159	2.68e-05	0.00171764
GOTERM_BP_FAT	GO:0052547	regulation of peptidase activity	26.4706	1.09e-06	AKT1, IL6, CDKN1B, C3, MMP9, C5, NR4A1, MMP14, STAT3	34	375	15081	10.6454	0.00307283	3.02e-05	0.00195404
GOTERM_BP_FAT	GO:0030162	regulation of proteolysis	32.3529	1.11e-06	AKT1, IL6, CDKN1B, C3, CFB, MMP9, C5, NR4A1, CFI, MMP14, STAT3	34	676	15081	7.21767	0.00312339	3.04e-05	0.00198624
GOTERM_BP_FAT	GO:0012501	programmed cell death	47.0588	1.2e-06	IL6, CCL2, PTGS2, MMP9, NR4A1, FOXO1, ACKR3, BCL2L1, STAT3, CTNNB1, AKT1, MAPK1, CDKN1B, PIK3CA, MTOR, PIK3R1	34	1752	15081	4.05077	0.00337008	3.25e-05	0.00214337
GOTERM_BP_FAT	GO:0006935	chemotaxis	29.4118	1.26e-06	CXCL1, MAPK1, VEGFC, IL6, CCL2, C5, NR4A1, ACKR3, ANGPT2, PLAU	34	524	15081	8.46486	0.00354565	3.38e-05	0.00225524
GOTERM_BP_FAT	GO:0042330	taxis	29.4118	1.28e-06	CXCL1, MAPK1, VEGFC, IL6, CCL2, C5, NR4A1, ACKR3, ANGPT2, PLAU	34	525	15081	8.44874	0.0036021	3.4e-05	0.00229121
GOTERM_BP_FAT	GO:0009893	positive regulation of metabolic process	58.8235	1.36e-06	IL6, CCL2, PTGS2, C3, MMP9, C5, NR4A1, FOXO1, ACKR3, MMP14, STAT3, CTNNB1, AKT1, VEGFC, MAPK1, CCND1, CDKN1B, PIK3CA, MTOR, PIK3R1	34	2926	15081	3.03184	0.00383578	3.59e-05	0.00244013
GOTERM_BP_FAT	GO:0044703	multi-organism reproductive process	35.2941	1.42e-06	AKT1, TNFAIP6, CCL2, PTGS2, MMP9, ADAMTS1, BCL2L1, MTOR, ANGPT2, MMP2, STAT3, CTNNB1	34	876	15081	6.07615	0.00398167	3.69e-05	0.00253312
GOTERM_BP_FAT	GO:0070997	neuron death	23.5294	1.53e-06	AKT1, IL6, CCL2, PIK3CA, BCL2L1, MTOR, STAT3, CTNNB1	34	269	15081	13.1913	0.00428932	3.94e-05	0.00272926
GOTERM_BP_FAT	GO:0006606	protein import into nucleus	23.5294	1.6e-06	AKT1, MAPK1, IL6, PTGS2, MTOR, PIK3R1, STAT3, CTNNB1	34	271	15081	13.094	0.00450599	4.11e-05	0.00286744
GOTERM_BP_FAT	GO:0044744	protein targeting to nucleus	23.5294	1.6e-06	AKT1, MAPK1, IL6, PTGS2, MTOR, PIK3R1, STAT3, CTNNB1	34	271	15081	13.094	0.00450599	4.11e-05	0.00286744
GOTERM_BP_FAT	GO:1902593	single-organism nuclear import	23.5294	1.64e-06	AKT1, MAPK1, IL6, PTGS2, MTOR, PIK3R1, STAT3, CTNNB1	34	272	15081	13.0458	0.00461772	4.17e-05	0.0029387
GOTERM_BP_FAT	GO:1901215	negative regulation of neuron death	20.5882	1.73e-06	AKT1, IL6, CCL2, PIK3CA, BCL2L1, STAT3, CTNNB1	34	172	15081	18.0518	0.00486061	4.35e-05	0.00309365
GOTERM_BP_FAT	GO:0043200	response to amino acid	17.6471	1.84e-06	IL6, CDKN1B, CCL2, BCL2L1, MTOR, MMP2	34	95	15081	28.0142	0.00517129	4.59e-05	0.0032919
GOTERM_BP_FAT	GO:0048608	reproductive structure development	26.4706	1.87e-06	AKT1, MAPK1, CCND1, CDKN1B, PTGS2, ADAMTS1, BCL2L1, MMP14, CTNNB1	34	403	15081	9.90578	0.00526401	4.63e-05	0.00335108
GOTERM_BP_FAT	GO:0061458	reproductive system development	26.4706	2.05e-06	AKT1, MAPK1, CCND1, CDKN1B, PTGS2, ADAMTS1, BCL2L1, MMP14, CTNNB1	34	408	15081	9.78439	0.00576987	5.03e-05	0.00367404
GOTERM_BP_FAT	GO:0007565	female pregnancy	20.5882	2.4e-06	AKT1, CCL2, PTGS2, MMP9, MTOR, ANGPT2, MMP2	34	182	15081	17.06	0.00674469	5.83e-05	0.00429686
GOTERM_BP_FAT	GO:0051170	nuclear import	23.5294	2.46e-06	AKT1, MAPK1, IL6, PTGS2, MTOR, PIK3R1, STAT3, CTNNB1	34	289	15081	12.2784	0.00690209	5.92e-05	0.00439748
GOTERM_BP_FAT	GO:0008219	cell death	47.0588	2.51e-06	IL6, CCL2, PTGS2, MMP9, NR4A1, FOXO1, ACKR3, BCL2L1, STAT3, CTNNB1, AKT1, MAPK1, CDKN1B, PIK3CA, MTOR, PIK3R1	34	1856	15081	3.82378	0.00704043	5.99e-05	0.00448593
GOTERM_BP_FAT	GO:0007167	enzyme linked receptor protein signaling pathway	35.2941	2.55e-06	AKT1, MAPK1, VEGFC, CCL2, MMP9, PIK3CA, FOXO1, ANGPT2, MMP2, PIK3R1, STAT3, CTNNB1	34	930	15081	5.72334	0.00714254	6.02e-05	0.00455122
GOTERM_BP_FAT	GO:0016310	phosphorylation	50	2.57e-06	IL6, CCL2, C3, MMP9, C5, FOXO1, ACKR3, STAT3, CTNNB1, AKT1, VEGFC, MAPK1, CCND1, CDKN1B, PIK3CA, MTOR, PIK3R1	34	2132	15081	3.53682	0.00720254	6.02e-05	0.00458959
GOTERM_BP_FAT	GO:0010604	positive regulation of macromolecule metabolic process	55.8824	2.79e-06	IL6, CCL2, C3, MMP9, C5, NR4A1, FOXO1, ACKR3, MMP14, STAT3, CTNNB1, AKT1, VEGFC, MAPK1, CCND1, CDKN1B, PIK3CA, MTOR, PIK3R1	34	2740	15081	3.07577	0.00782896	6.5e-05	0.00499033
GOTERM_BP_FAT	GO:0050727	regulation of inflammatory response	23.5294	2.82e-06	TNFAIP6, IL6, CCL2, PTGS2, C3, CFB, C5, CFI	34	295	15081	12.0287	0.00790512	6.51e-05	0.00503906
GOTERM_BP_FAT	GO:0009967	positive regulation of signal transduction	41.1765	2.98e-06	IL6, CCL2, PTGS2, C3, MMP9, C5, ACKR3, BCL2L1, STAT3, CTNNB1, AKT1, MAPK1, MTOR, PIK3R1	34	1380	15081	4.49987	0.00834705	6.81e-05	0.00532194
GOTERM_BP_FAT	GO:0071495	cellular response to endogenous stimulus	38.2353	2.98e-06	AKT1, MAPK1, IL6, CCL2, PTGS2, PIK3CA, FOXO1, NR4A1, BCL2L1, MMP2, PIK3R1, STAT3, CTNNB1	34	1154	15081	4.99676	0.00834707	6.76e-05	0.00532195
GOTERM_BP_FAT	GO:0051240	positive regulation of multicellular organismal process	41.1765	3.18e-06	AKT1, VEGFC, IL6, CCND1, CCL2, PTGS2, C3, MMP9, C5, MTOR, MMP14, ANGPT2, PIK3R1, CTNNB1	34	1388	15081	4.47394	0.00890346	7.15e-05	0.00567828
GOTERM_BP_FAT	GO:0045444	fat cell differentiation	20.5882	3.18e-06	AKT1, IL6, CCND1, PTGS2, FOXO1, NR4A1, MTOR	34	191	15081	16.2561	0.00891146	7.1e-05	0.00568341
GOTERM_BP_FAT	GO:0010942	positive regulation of cell death	29.4118	3.26e-06	AKT1, IL6, CDKN1B, PTGS2, MMP9, FOXO1, NR4A1, BCL2L1, MTOR, CTNNB1	34	588	15081	7.54352	0.00914777	7.24e-05	0.00583481
GOTERM_BP_FAT	GO:0009612	response to mechanical stimulus	20.5882	3.48e-06	AKT1, IL6, CCL2, PTGS2, RCAN1, MMP14, ANGPT2	34	194	15081	16.0047	0.00974772	7.65e-05	0.00621935
GOTERM_BP_FAT	GO:0032963	collagen metabolic process	17.6471	3.63e-06	MMP10, IL6, CCL2, MMP9, MMP14, MMP2	34	109	15081	24.4161	0.0101775	7.93e-05	0.00649498
GOTERM_BP_FAT	GO:0009887	organ morphogenesis	35.2941	3.76e-06	MAPK1, VEGFC, IL6, CCL2, FOXO1, ADAMTS1, MTOR, MMP14, MMP2, ADAMTS5, STAT3, CTNNB1	34	968	15081	5.49866	0.0105256	8.14e-05	0.00671829
GOTERM_BP_FAT	GO:0001935	endothelial cell proliferation	17.6471	3.8e-06	AKT1, VEGFC, CCL2, NR4A1, MTOR, MMP14	34	110	15081	24.1941	0.0106432	8.17e-05	0.00679371
GOTERM_BP_FAT	GO:0032870	cellular response to hormone stimulus	29.4118	3.9e-06	AKT1, MAPK1, IL6, CCL2, PIK3CA, FOXO1, NR4A1, PIK3R1, STAT3, CTNNB1	34	601	15081	7.38035	0.0109312	8.33e-05	0.00697858
GOTERM_BP_FAT	GO:2000026	regulation of multicellular organismal development	44.1176	4.11e-06	IL6, CCL2, PTGS2, C3, C5, MMP14, STAT3, CTNNB1, AKT1, VEGFC, CCND1, CDKN1B, MTOR, ANGPT2, PIK3R1	34	1667	15081	3.99123	0.0115071	8.7e-05	0.00734833
GOTERM_BP_FAT	GO:0044259	multicellular organismal macromolecule metabolic process	17.6471	4.53e-06	MMP10, IL6, CCL2, MMP9, MMP14, MMP2	34	114	15081	23.3452	0.012674	9.52e-05	0.00809831
GOTERM_BP_FAT	GO:0017038	protein import	23.5294	4.53e-06	AKT1, MAPK1, IL6, PTGS2, MTOR, PIK3R1, STAT3, CTNNB1	34	317	15081	11.1939	0.0126801	9.45e-05	0.00810222
GOTERM_BP_FAT	GO:0044706	multi-multicellular organism process	20.5882	5.34e-06	AKT1, CCL2, PTGS2, MMP9, MTOR, ANGPT2, MMP2	34	209	15081	14.856	0.0149359	0.000111	0.00955439
GOTERM_BP_FAT	GO:0032355	response to estradiol	17.6471	6.07e-06	IL6, CCND1, CDKN1B, PTGS2, STAT3, CTNNB1	34	121	15081	21.9947	0.0169405	0.000125	0.0108477
GOTERM_BP_FAT	GO:0060135	maternal process involved in female pregnancy	14.7059	7.42e-06	AKT1, CCL2, PTGS2, MTOR, ANGPT2	34	58	15081	38.2378	0.0206654	0.000151	0.0132578
GOTERM_BP_FAT	GO:0010647	positive regulation of cell communication	41.1765	7.75e-06	IL6, CCL2, PTGS2, C3, MMP9, C5, ACKR3, BCL2L1, STAT3, CTNNB1, AKT1, MAPK1, MTOR, PIK3R1	34	1504	15081	4.12887	0.0215999	0.000157	0.0138639
GOTERM_BP_FAT	GO:0010631	epithelial cell migration	20.5882	7.95e-06	AKT1, VEGFC, PTGS2, MMP9, PIK3CA, NR4A1, ANGPT2	34	224	15081	13.8612	0.0221469	0.00016	0.0142189
GOTERM_BP_FAT	GO:0023056	positive regulation of signaling	41.1765	8.22e-06	IL6, CCL2, PTGS2, C3, MMP9, C5, ACKR3, BCL2L1, STAT3, CTNNB1, AKT1, MAPK1, MTOR, PIK3R1	34	1512	15081	4.10703	0.0228864	0.000164	0.0146992
GOTERM_BP_FAT	GO:0090132	epithelium migration	20.5882	8.37e-06	AKT1, VEGFC, PTGS2, MMP9, PIK3CA, NR4A1, ANGPT2	34	226	15081	13.7385	0.0232886	0.000166	0.0149606
GOTERM_BP_FAT	GO:0052548	regulation of endopeptidase activity	23.5294	8.84e-06	AKT1, IL6, CDKN1B, C3, MMP9, C5, NR4A1, STAT3	34	351	15081	10.1096	0.024576	0.000174	0.0157979
GOTERM_BP_FAT	GO:0044236	multicellular organism metabolic process	17.6471	8.94e-06	MMP10, IL6, CCL2, MMP9, MMP14, MMP2	34	131	15081	20.3157	0.02487	0.000175	0.0159893
GOTERM_BP_FAT	GO:0034504	protein localization to nucleus	23.5294	9.17e-06	AKT1, MAPK1, IL6, PTGS2, MTOR, PIK3R1, STAT3, CTNNB1	34	353	15081	10.0523	0.025492	0.000178	0.0163943
GOTERM_BP_FAT	GO:0090130	tissue migration	20.5882	9.72e-06	AKT1, VEGFC, PTGS2, MMP9, PIK3CA, NR4A1, ANGPT2	34	232	15081	13.3832	0.026998	0.000187	0.0173761
GOTERM_BP_FAT	GO:0071407	cellular response to organic cyclic compound	26.4706	9.92e-06	AKT1, IL6, CDKN1B, CCL2, PTGS2, FOXO1, NR4A1, STAT3, CTNNB1	34	505	15081	7.90501	0.0275381	0.00019	0.0177286
GOTERM_BP_FAT	GO:0042063	gliogenesis	20.5882	1.07e-05	AKT1, MAPK1, CCL2, MTOR, MMP14, STAT3, CTNNB1	34	236	15081	13.1564	0.0297214	0.000204	0.0191555
GOTERM_BP_FAT	GO:0032868	response to insulin	20.5882	1.18e-05	AKT1, IL6, CCL2, PIK3CA, FOXO1, MTOR, PIK3R1	34	240	15081	12.9371	0.0326583	0.000223	0.0210798
GOTERM_BP_FAT	GO:0001938	positive regulation of endothelial cell proliferation	14.7059	1.24e-05	AKT1, VEGFC, CCL2, NR4A1, MTOR	34	66	15081	33.6029	0.034432	0.000234	0.0222449
GOTERM_BP_FAT	GO:1903426	regulation of reactive oxygen species biosynthetic process	14.7059	1.24e-05	AKT1, IL6, PTGS2, MTOR, STAT3	34	66	15081	33.6029	0.034432	0.000234	0.0222449
GOTERM_BP_FAT	GO:0043534	blood vessel endothelial cell migration	14.7059	1.4e-05	AKT1, VEGFC, PTGS2, NR4A1, ANGPT2	34	68	15081	32.6146	0.0387019	0.000261	0.0250582
GOTERM_BP_FAT	GO:0051249	regulation of lymphocyte activation	23.5294	1.64e-05	AKT1, IL6, CCL2, PIK3CA, MTOR, MMP14, PIK3R1, CTNNB1	34	386	15081	9.19293	0.0450853	0.000303	0.0292874
GOTERM_BP_FAT	GO:2000377	regulation of reactive oxygen species metabolic process	17.6471	1.67e-05	AKT1, IL6, PTGS2, FOXO1, MTOR, STAT3	34	149	15081	17.8614	0.0459724	0.000308	0.0298773
GOTERM_BP_FAT	GO:0007155	cell adhesion	41.1765	1.73e-05	AKT1, VEGFC, TNFAIP6, PLCB3, IL6, CCL2, PIK3CA, ACKR3, MTOR, MMP14, ANGPT2, PIK3R1, PLAU, CTNNB1	34	1618	15081	3.83796	0.0474384	0.000316	0.0308535
GOTERM_BP_FAT	GO:0043542	endothelial cell migration	17.6471	1.73e-05	AKT1, VEGFC, PTGS2, PIK3CA, NR4A1, ANGPT2	34	150	15081	17.7424	0.0474475	0.000314	0.0308595
GOTERM_BP_FAT	GO:0022610	biological adhesion	41.1765	1.8e-05	AKT1, VEGFC, TNFAIP6, PLCB3, IL6, CCL2, PIK3CA, ACKR3, MTOR, MMP14, ANGPT2, PIK3R1, PLAU, CTNNB1	34	1624	15081	3.82378	0.0493352	0.000324	0.0321186
GOTERM_BP_FAT	GO:0042493	response to drug	23.5294	1.87e-05	VEGFC, IL6, CCND1, CDKN1B, CCL2, PTGS2, STAT3, CTNNB1	34	394	15081	9.00627	0.0513051	0.000335	0.0334353
GOTERM_BP_FAT	GO:0048609	multicellular organismal reproductive process	29.4118	1.88e-05	AKT1, TNFAIP6, CCL2, PTGS2, ADAMTS1, BCL2L1, MTOR, MMP14, ANGPT2, CTNNB1	34	730	15081	6.07615	0.051471	0.000334	0.0335462
GOTERM_BP_FAT	GO:0043065	positive regulation of apoptotic process	26.4706	1.97e-05	AKT1, IL6, CDKN1B, PTGS2, MMP9, FOXO1, NR4A1, BCL2L1, CTNNB1	34	555	15081	7.19285	0.0538896	0.000348	0.0351668
GOTERM_BP_FAT	GO:0032504	multicellular organism reproduction	29.4118	2.05e-05	AKT1, TNFAIP6, CCL2, PTGS2, ADAMTS1, BCL2L1, MTOR, MMP14, ANGPT2, CTNNB1	34	738	15081	6.01028	0.0560043	0.00036	0.036587
GOTERM_BP_FAT	GO:0051251	positive regulation of lymphocyte activation	20.5882	2.07e-05	AKT1, IL6, CCL2, PIK3CA, MTOR, MMP14, PIK3R1	34	265	15081	11.7166	0.0565751	0.000362	0.0369709
GOTERM_BP_FAT	GO:0043068	positive regulation of programmed cell death	26.4706	2.1e-05	AKT1, IL6, CDKN1B, PTGS2, MMP9, FOXO1, NR4A1, BCL2L1, CTNNB1	34	560	15081	7.12862	0.0573843	0.000365	0.0375155
GOTERM_BP_FAT	GO:0006952	defense response	38.2353	2.16e-05	CXCL1, AKT1, TNFAIP6, IL6, CCL2, PTGS2, C3, CFB, C5, CFI, MMP2, ADAMTS5, STAT3	34	1399	15081	4.1217	0.0590525	0.000373	0.0386398
GOTERM_BP_FAT	GO:0032269	negative regulation of cellular protein metabolic process	32.3529	2.23e-05	AKT1, IL6, CDKN1B, C3, MMP9, C5, FOXO1, NR4A1, MTOR, STAT3, CTNNB1	34	947	15081	5.15221	0.0608466	0.000383	0.0398511
GOTERM_BP_FAT	GO:0001101	response to acid chemical	20.5882	2.25e-05	IL6, CDKN1B, CCL2, PTGS2, BCL2L1, MTOR, MMP2	34	269	15081	11.5424	0.0614108	0.000384	0.0402325
GOTERM_BP_FAT	GO:0009314	response to radiation	23.5294	2.31e-05	AKT1, CCND1, CCL2, PTGS2, BCL2L1, MTOR, ANGPT2, PIK3R1	34	407	15081	8.7186	0.0628527	0.000391	0.0412082
GOTERM_BP_FAT	GO:1901654	response to ketone	17.6471	2.73e-05	AKT1, IL6, CCND1, CCL2, FOXO1, BCL2L1	34	165	15081	16.1294	0.0740736	0.000461	0.0488531
GOTERM_BP_FAT	GO:1903409	reactive oxygen species biosynthetic process	14.7059	2.95e-05	AKT1, IL6, PTGS2, MTOR, STAT3	34	82	15081	27.0463	0.079617	0.000494	0.0526638
GOTERM_BP_FAT	GO:0050863	regulation of T cell activation	20.5882	3.37e-05	AKT1, IL6, CCL2, PIK3CA, MTOR, PIK3R1, CTNNB1	34	289	15081	10.7436	0.0904982	0.000561	0.0602108
GOTERM_BP_FAT	GO:0002696	positive regulation of leukocyte activation	20.5882	3.37e-05	AKT1, IL6, CCL2, PIK3CA, MTOR, MMP14, PIK3R1	34	289	15081	10.7436	0.0904982	0.000561	0.0602108
GOTERM_BP_FAT	GO:0050778	positive regulation of immune response	26.4706	3.57e-05	MAPK1, IL6, C3, CFB, C5, PIK3CA, CFI, MMP2, PIK3R1	34	603	15081	6.62028	0.0955752	0.000591	0.0637628
GOTERM_BP_FAT	GO:0051248	negative regulation of protein metabolic process	32.3529	3.66e-05	AKT1, IL6, CDKN1B, C3, MMP9, C5, FOXO1, NR4A1, MTOR, STAT3, CTNNB1	34	1003	15081	4.86455	0.0979272	0.000603	0.0654151
GOTERM_BP_FAT	GO:0006959	humoral immune response	17.6471	3.72e-05	IL6, CCL2, C3, CFB, C5, CFI	34	176	15081	15.1213	0.0995638	0.00061	0.0665673
GOTERM_BP_FAT	GO:0045595	regulation of cell differentiation	38.2353	3.73e-05	AKT1, MAPK1, VEGFC, IL6, CCND1, PTGS2, FOXO1, RCAN1, MTOR, MMP14, PIK3R1, STAT3, CTNNB1	34	1477	15081	3.90404	0.099661	0.000607	0.0666359
GOTERM_BP_FAT	GO:0002694	regulation of leukocyte activation	23.5294	3.74e-05	AKT1, IL6, CCL2, PIK3CA, MTOR, MMP14, PIK3R1, CTNNB1	34	439	15081	8.08308	0.100028	0.000606	0.0668946
GOTERM_BP_FAT	GO:0006796	phosphate-containing compound metabolic process	52.9412	3.88e-05	IL6, CCL2, C3, MMP9, C5, FOXO1, ACKR3, STAT3, CTNNB1, AKT1, VEGFC, MAPK1, PLCB3, CCND1, CDKN1B, PIK3CA, MTOR, PIK3R1	34	2944	15081	2.71198	0.103535	0.000624	0.0693721
GOTERM_BP_FAT	GO:0022617	extracellular matrix disassembly	14.7059	3.89e-05	MMP10, MMP9, MMP14, MMP2, ADAMTS5	34	88	15081	25.2022	0.103803	0.000623	0.0695619
GOTERM_BP_FAT	GO:0006793	phosphorus metabolic process	52.9412	3.99e-05	IL6, CCL2, C3, MMP9, C5, FOXO1, ACKR3, STAT3, CTNNB1, AKT1, VEGFC, MAPK1, PLCB3, CCND1, CDKN1B, PIK3CA, MTOR, PIK3R1	34	2950	15081	2.70646	0.106257	0.000634	0.0713012
GOTERM_BP_FAT	GO:0050867	positive regulation of cell activation	20.5882	4e-05	AKT1, IL6, CCL2, PIK3CA, MTOR, MMP14, PIK3R1	34	298	15081	10.4192	0.106513	0.000633	0.0714833
GOTERM_BP_FAT	GO:0030449	regulation of complement activation	11.7647	4.12e-05	C3, CFB, C5, CFI	34	31	15081	57.2334	0.109427	0.000647	0.0735555
GOTERM_BP_FAT	GO:0006913	nucleocytoplasmic transport	23.5294	4.14e-05	AKT1, MAPK1, IL6, PTGS2, MTOR, PIK3R1, STAT3, CTNNB1	34	446	15081	7.95621	0.110028	0.000647	0.0739844
GOTERM_BP_FAT	GO:0050920	regulation of chemotaxis	17.6471	4.15e-05	CXCL1, VEGFC, IL6, CCL2, C5, ANGPT2	34	180	15081	14.7853	0.110212	0.000645	0.0741151
GOTERM_BP_FAT	GO:0044093	positive regulation of molecular function	41.1765	4.29e-05	CXCL1, IL6, CCL2, MMP9, C5, MMP14, STAT3, CTNNB1, AKT1, ARHGAP22, MAPK1, CCND1, CDKN1B, PIK3CA	34	1761	15081	3.52631	0.113845	0.000664	0.0767114
GOTERM_BP_FAT	GO:1903037	regulation of leukocyte cell-cell adhesion	20.5882	4.39e-05	AKT1, IL6, CCL2, PIK3CA, MTOR, PIK3R1, CTNNB1	34	303	15081	10.2472	0.116261	0.000675	0.078443
GOTERM_BP_FAT	GO:0051169	nuclear transport	23.5294	4.63e-05	AKT1, MAPK1, IL6, PTGS2, MTOR, PIK3R1, STAT3, CTNNB1	34	454	15081	7.81601	0.122356	0.000709	0.0828339
GOTERM_BP_FAT	GO:2000257	regulation of protein activation cascade	11.7647	4.98e-05	C3, CFB, C5, CFI	34	33	15081	53.7647	0.130857	0.000758	0.0890087
GOTERM_BP_FAT	GO:0051336	regulation of hydrolase activity	35.2941	4.99e-05	AKT1, ARHGAP22, IL6, CDKN1B, CCL2, C3, MMP9, C5, NR4A1, MTOR, MMP14, STAT3	34	1272	15081	4.18452	0.13117	0.000756	0.0892373
GOTERM_BP_FAT	GO:0001667	ameboidal-type cell migration	20.5882	5.35e-05	AKT1, VEGFC, PTGS2, MMP9, PIK3CA, NR4A1, ANGPT2	34	314	15081	9.88825	0.139946	0.000806	0.0956776
GOTERM_BP_FAT	GO:0001936	regulation of endothelial cell proliferation	14.7059	5.48e-05	AKT1, VEGFC, CCL2, NR4A1, MTOR	34	96	15081	23.102	0.142915	0.00082	0.0978711
GOTERM_BP_FAT	GO:0002688	regulation of leukocyte chemotaxis	14.7059	5.48e-05	CXCL1, VEGFC, IL6, CCL2, C5	34	96	15081	23.102	0.142915	0.00082	0.0978711
GOTERM_BP_FAT	GO:0031347	regulation of defense response	26.4706	5.63e-05	TNFAIP6, IL6, CCL2, PTGS2, C3, CFB, C5, CFI, MMP2	34	643	15081	6.20844	0.14661	0.000838	0.100611
GOTERM_BP_FAT	GO:0050865	regulation of cell activation	23.5294	5.93e-05	AKT1, IL6, CCL2, PIK3CA, MTOR, MMP14, PIK3R1, CTNNB1	34	472	15081	7.51795	0.153779	0.000878	0.105962
GOTERM_BP_FAT	GO:0060416	response to growth hormone	11.7647	5.96e-05	AKT1, MAPK1, PIK3R1, STAT3	34	35	15081	50.6924	0.154427	0.000878	0.106448
GOTERM_BP_FAT	GO:0002252	immune effector process	26.4706	6.41e-05	MAPK1, IL6, CCL2, C3, CFB, C5, PIK3CA, CFI, PIK3R1	34	655	15081	6.0947	0.165274	0.00094	0.114637
GOTERM_BP_FAT	GO:0006605	protein targeting	26.4706	6.48e-05	AKT1, MAPK1, IL6, CCL2, PTGS2, MTOR, PIK3R1, STAT3, CTNNB1	34	656	15081	6.08541	0.166903	0.000946	0.115876
GOTERM_BP_FAT	GO:0042593	glucose homeostasis	17.6471	6.53e-05	AKT1, IL6, PIK3CA, FOXO1, PIK3R1, STAT3	34	198	15081	13.4412	0.167918	0.000947	0.116649
GOTERM_BP_FAT	GO:0033500	carbohydrate homeostasis	17.6471	6.53e-05	AKT1, IL6, PIK3CA, FOXO1, PIK3R1, STAT3	34	198	15081	13.4412	0.167918	0.000947	0.116649
GOTERM_BP_FAT	GO:1902582	single-organism intracellular transport	26.4706	6.62e-05	AKT1, MAPK1, IL6, CCL2, PTGS2, MTOR, PIK3R1, STAT3, CTNNB1	34	658	15081	6.06691	0.170196	0.000956	0.118387
GOTERM_BP_FAT	GO:0050870	positive regulation of T cell activation	17.6471	7.35e-05	AKT1, IL6, CCL2, PIK3CA, MTOR, PIK3R1	34	203	15081	13.1101	0.18689	0.001055	0.131275
GOTERM_BP_FAT	GO:1902533	positive regulation of intracellular signal transduction	29.4118	8.29e-05	MAPK1, IL6, CCL2, PTGS2, C5, ACKR3, BCL2L1, MTOR, STAT3, CTNNB1	34	882	15081	5.02901	0.208096	0.00118364	0.148031
GOTERM_BP_FAT	GO:0045598	regulation of fat cell differentiation	14.7059	8.36e-05	AKT1, IL6, PTGS2, FOXO1, MTOR	34	107	15081	20.727	0.209871	0.00118899	0.149453
GOTERM_BP_FAT	GO:1903039	positive regulation of leukocyte cell-cell adhesion	17.6471	8.82e-05	AKT1, IL6, CCL2, PIK3CA, MTOR, PIK3R1	34	211	15081	12.613	0.219931	0.00124732	0.157576
GOTERM_BP_FAT	GO:0001503	ossification	20.5882	9.02e-05	AKT1, IL6, PTGS2, MMP9, MMP14, MMP2, CTNNB1	34	345	15081	8.99974	0.224236	0.00126873	0.161085
GOTERM_BP_FAT	GO:1904407	positive regulation of nitric oxide metabolic process	11.7647	9.62e-05	AKT1, IL6, PTGS2, MTOR	34	41	15081	43.274	0.237212	0.00134623	0.171777
GOTERM_BP_FAT	GO:0045429	positive regulation of nitric oxide biosynthetic process	11.7647	9.62e-05	AKT1, IL6, PTGS2, MTOR	34	41	15081	43.274	0.237212	0.00134623	0.171777
GOTERM_BP_FAT	GO:0010951	negative regulation of endopeptidase activity	17.6471	0.000103	AKT1, IL6, C3, MMP9, C5, NR4A1	34	218	15081	12.208	0.251502	0.00143306	0.183763
GOTERM_BP_FAT	GO:0051338	regulation of transferase activity	29.4118	0.000109	AKT1, MAPK1, IL6, CCND1, CDKN1B, C5, PIK3CA, MTOR, PIK3R1, CTNNB1	34	914	15081	4.85294	0.264351	0.00151119	0.194737
GOTERM_BP_FAT	GO:0019953	sexual reproduction	26.4706	0.000119	AKT1, TNFAIP6, PTGS2, ADAMTS1, BCL2L1, MTOR, ANGPT2, STAT3, CTNNB1	34	715	15081	5.58326	0.283788	0.00163484	0.211704
GOTERM_BP_FAT	GO:0051093	negative regulation of developmental process	26.4706	0.000119	IL6, CCND1, CDKN1B, CCL2, RCAN1, ANGPT2, PIK3R1, STAT3, CTNNB1	34	715	15081	5.58326	0.283788	0.00163484	0.211704
GOTERM_BP_FAT	GO:0035987	endodermal cell differentiation	11.7647	0.000119	MMP9, MMP14, MMP2, CTNNB1	34	44	15081	40.3235	0.284601	0.00163239	0.212423
GOTERM_BP_FAT	GO:0032880	regulation of protein localization	29.4118	0.000127	AKT1, VEGFC, IL6, CCL2, PTGS2, C5, BCL2L1, MTOR, PIK3R1, CTNNB1	34	932	15081	4.75921	0.299862	0.00172898	0.226085
GOTERM_BP_FAT	GO:0045766	positive regulation of angiogenesis	14.7059	0.000131	VEGFC, PTGS2, C3, C5, ANGPT2	34	120	15081	18.4816	0.307568	0.001774	0.233096
GOTERM_BP_FAT	GO:0010466	negative regulation of peptidase activity	17.6471	0.000132	AKT1, IL6, C3, MMP9, C5, NR4A1	34	230	15081	11.5711	0.311066	0.00178979	0.236304
GOTERM_BP_FAT	GO:0048545	response to steroid hormone	20.5882	0.000136	IL6, CCND1, CCL2, PTGS2, FOXO1, NR4A1, CTNNB1	34	372	15081	8.34654	0.318818	0.00183528	0.243471
GOTERM_BP_FAT	GO:0022407	regulation of cell-cell adhesion	20.5882	0.000138	AKT1, IL6, CCL2, PIK3CA, MTOR, PIK3R1, CTNNB1	34	373	15081	8.32416	0.322671	0.00185351	0.247064
GOTERM_BP_FAT	GO:0001819	positive regulation of cytokine production	20.5882	0.00014	IL6, CCL2, PTGS2, C3, C5, PIK3R1, CTNNB1	34	374	15081	8.3019	0.326547	0.00187188	0.250699
GOTERM_BP_FAT	GO:0045785	positive regulation of cell adhesion	20.5882	0.00014	AKT1, VEGFC, IL6, CCL2, PIK3CA, MTOR, PIK3R1	34	374	15081	8.3019	0.326547	0.00187188	0.250699
GOTERM_BP_FAT	GO:1903827	regulation of cellular protein localization	23.5294	0.000141	AKT1, IL6, CCL2, PTGS2, BCL2L1, MTOR, PIK3R1, CTNNB1	34	542	15081	6.54699	0.327743	0.00187142	0.251824
GOTERM_BP_FAT	GO:0060326	cell chemotaxis	17.6471	0.000152	CXCL1, VEGFC, IL6, CCL2, C5, NR4A1	34	237	15081	11.2293	0.348679	0.0020109	0.27186
GOTERM_BP_FAT	GO:0002920	regulation of humoral immune response	11.7647	0.000154	C3, CFB, C5, CFI	34	48	15081	36.9632	0.352599	0.00202966	0.275683
GOTERM_BP_FAT	GO:1903428	positive regulation of reactive oxygen species biosynthetic process	11.7647	0.000154	AKT1, IL6, PTGS2, MTOR	34	48	15081	36.9632	0.352599	0.00202966	0.275683
GOTERM_BP_FAT	GO:0022409	positive regulation of cell-cell adhesion	17.6471	0.000158	AKT1, IL6, CCL2, PIK3CA, MTOR, PIK3R1	34	239	15081	11.1354	0.359769	0.00207192	0.282734
GOTERM_BP_FAT	GO:0010675	regulation of cellular carbohydrate metabolic process	14.7059	0.000167	AKT1, IL6, FOXO1, MTOR, STAT3	34	128	15081	17.3265	0.375929	0.00218045	0.298919
GOTERM_BP_FAT	GO:0031667	response to nutrient levels	20.5882	0.000179	AKT1, IL6, CCND1, CCL2, PTGS2, FOXO1, MTOR	34	391	15081	7.94095	0.395679	0.00231828	0.319275
GOTERM_BP_FAT	GO:0043549	regulation of kinase activity	26.4706	0.000181	AKT1, MAPK1, IL6, CCND1, CDKN1B, C5, PIK3CA, MTOR, PIK3R1	34	760	15081	5.25267	0.399017	0.002333	0.322781
GOTERM_BP_FAT	GO:0051241	negative regulation of multicellular organismal process	29.4118	0.000188	IL6, CDKN1B, CCL2, PTGS2, MTOR, ANGPT2, PIK3R1, PLAU, STAT3, CTNNB1	34	982	15081	4.51689	0.411695	0.00241949	0.336273
GOTERM_BP_FAT	GO:0034097	response to cytokine	26.4706	0.000196	CXCL1, AKT1, MAPK1, IL6, CCL2, PTGS2, ACKR3, BCL2L1, STAT3	34	769	15081	5.1912	0.424272	0.00250649	0.349947
GOTERM_BP_FAT	GO:0045428	regulation of nitric oxide biosynthetic process	11.7647	0.000196	AKT1, IL6, PTGS2, MTOR	34	52	15081	34.1199	0.424354	0.00249581	0.350038
GOTERM_BP_FAT	GO:0043535	regulation of blood vessel endothelial cell migration	11.7647	0.000196	AKT1, VEGFC, PTGS2, ANGPT2	34	52	15081	34.1199	0.424354	0.00249581	0.350038
GOTERM_BP_FAT	GO:0006974	cellular response to DNA damage stimulus	26.4706	0.000203	AKT1, MAPK1, CCND1, CDKN1B, FOXO1, ACKR3, BCL2L1, MTOR, PIK3R1	34	773	15081	5.16433	0.435683	0.00257389	0.362613
GOTERM_BP_FAT	GO:0043085	positive regulation of catalytic activity	35.2941	0.000206	CXCL1, AKT1, MAPK1, ARHGAP22, CCND1, CDKN1B, CCL2, C5, PIK3CA, MMP14, STAT3, CTNNB1	34	1487	15081	3.57949	0.439545	0.00259307	0.366956
GOTERM_BP_FAT	GO:0001706	endoderm formation	11.7647	0.000208	MMP9, MMP14, MMP2, CTNNB1	34	53	15081	33.4761	0.442633	0.00260611	0.370452
GOTERM_BP_FAT	GO:1904018	positive regulation of vasculature development	14.7059	0.000211	VEGFC, PTGS2, C3, C5, ANGPT2	34	136	15081	16.3073	0.448557	0.00264191	0.377211
GOTERM_BP_FAT	GO:0007276	gamete generation	23.5294	0.000212	AKT1, TNFAIP6, PTGS2, ADAMTS1, BCL2L1, MTOR, ANGPT2, CTNNB1	34	579	15081	6.12862	0.449604	0.00263862	0.378413
GOTERM_BP_FAT	GO:0032103	positive regulation of response to external stimulus	17.6471	0.000218	CXCL1, VEGFC, IL6, CCL2, PTGS2, C3	34	256	15081	10.3959	0.458876	0.00270166	0.38916
GOTERM_BP_FAT	GO:0048732	gland development	20.5882	0.000228	AKT1, MAPK1, IL6, CCND1, CDKN1B, PIK3CA, CTNNB1	34	409	15081	7.59147	0.474153	0.00281508	0.40727
GOTERM_BP_FAT	GO:0006897	endocytosis	23.5294	0.000228	MAPK1, CCL2, C3, PIK3CA, ACKR3, CFI, BCL2L1, PIK3R1	34	586	15081	6.05541	0.474207	0.00280326	0.407336
GOTERM_BP_FAT	GO:0051384	response to glucocorticoid	14.7059	0.00023	IL6, CCND1, CCL2, PTGS2, FOXO1	34	139	15081	15.9554	0.47646	0.00280971	0.410051
GOTERM_BP_FAT	GO:0071363	cellular response to growth factor stimulus	23.5294	0.00024	AKT1, MAPK1, VEGFC, IL6, CCL2, NR4A1, ANGPT2, CTNNB1	34	591	15081	6.00418	0.491974	0.0029274	0.429069
GOTERM_BP_FAT	GO:0070201	regulation of establishment of protein localization	26.4706	0.000242	AKT1, VEGFC, IL6, CCL2, PTGS2, C5, BCL2L1, MTOR, PIK3R1	34	793	15081	5.03409	0.494131	0.0029331	0.43176
GOTERM_BP_FAT	GO:0043491	protein kinase B signaling	14.7059	0.000243	AKT1, IL6, CCL2, PIK3CA, MTOR	34	141	15081	15.729	0.495166	0.00292929	0.433055
GOTERM_BP_FAT	GO:0045596	negative regulation of cell differentiation	23.5294	0.000253	MAPK1, IL6, CCND1, FOXO1, RCAN1, PIK3R1, STAT3, CTNNB1	34	596	15081	5.95381	0.509864	0.00304268	0.451731
GOTERM_BP_FAT	GO:0060341	regulation of cellular localization	26.4706	0.000259	AKT1, MAPK1, IL6, CCL2, PTGS2, BCL2L1, MTOR, PIK3R1, CTNNB1	34	801	15081	4.98381	0.51799	0.00310068	0.462299
GOTERM_BP_FAT	GO:0009991	response to extracellular stimulus	20.5882	0.000267	AKT1, IL6, CCND1, CCL2, PTGS2, FOXO1, MTOR	34	421	15081	7.37509	0.528215	0.00317813	0.475849
GOTERM_BP_FAT	GO:0006956	complement activation	11.7647	0.000271	C3, CFB, C5, CFI	34	58	15081	30.5903	0.534311	0.00321944	0.484066
GOTERM_BP_FAT	GO:0038127	ERBB signaling pathway	14.7059	0.000285	AKT1, MAPK1, MMP9, PIK3CA, PIK3R1	34	147	15081	15.087	0.551356	0.00336209	0.507625
GOTERM_BP_FAT	GO:0046649	lymphocyte activation	23.5294	0.000289	AKT1, IL6, CCL2, PIK3CA, MTOR, MMP14, PIK3R1, CTNNB1	34	609	15081	5.82672	0.556711	0.00339811	0.515209
GOTERM_BP_FAT	GO:0042110	T cell activation	20.5882	0.000299	AKT1, IL6, CCL2, PIK3CA, MTOR, PIK3R1, CTNNB1	34	430	15081	7.22073	0.569027	0.00350098	0.533007
GOTERM_BP_FAT	GO:0070489	T cell aggregation	20.5882	0.000299	AKT1, IL6, CCL2, PIK3CA, MTOR, PIK3R1, CTNNB1	34	430	15081	7.22073	0.569027	0.00350098	0.533007
GOTERM_BP_FAT	GO:0071593	lymphocyte aggregation	20.5882	0.000303	AKT1, IL6, CCL2, PIK3CA, MTOR, PIK3R1, CTNNB1	34	431	15081	7.20397	0.573555	0.00353015	0.539677
GOTERM_BP_FAT	GO:0070848	response to growth factor	23.5294	0.000304	AKT1, MAPK1, VEGFC, IL6, CCL2, NR4A1, ANGPT2, CTNNB1	34	614	15081	5.77927	0.574757	0.00352721	0.541459
GOTERM_BP_FAT	GO:0050776	regulation of immune response	26.4706	0.000304	MAPK1, IL6, C3, CFB, C5, PIK3CA, CFI, MMP2, PIK3R1	34	820	15081	4.86833	0.575125	0.00351627	0.542005
GOTERM_BP_FAT	GO:0002685	regulation of leukocyte migration	14.7059	0.000307	CXCL1, VEGFC, IL6, CCL2, C5	34	150	15081	14.7853	0.579249	0.00354173	0.548166
GOTERM_BP_FAT	GO:0097529	myeloid leukocyte migration	14.7059	0.000307	CXCL1, VEGFC, IL6, CCL2, C5	34	150	15081	14.7853	0.579249	0.00354173	0.548166
GOTERM_BP_FAT	GO:1902580	single-organism cellular localization	29.4118	0.000316	AKT1, MAPK1, IL6, CCL2, PTGS2, BCL2L1, MTOR, PIK3R1, STAT3, CTNNB1	34	1052	15081	4.21634	0.589311	0.00362573	0.563448
GOTERM_BP_FAT	GO:0072594	establishment of protein localization to organelle	23.5294	0.000328	AKT1, MAPK1, IL6, PTGS2, MTOR, PIK3R1, STAT3, CTNNB1	34	622	15081	5.70494	0.60353	0.00375373	0.585692
GOTERM_BP_FAT	GO:0070486	leukocyte aggregation	20.5882	0.00033	AKT1, IL6, CCL2, PIK3CA, MTOR, PIK3R1, CTNNB1	34	438	15081	7.08884	0.605116	0.00375473	0.588222
GOTERM_BP_FAT	GO:0051094	positive regulation of developmental process	29.4118	0.000334	VEGFC, IL6, CCND1, PTGS2, C3, C5, MTOR, MMP14, ANGPT2, CTNNB1	34	1060	15081	4.18452	0.609992	0.00378953	0.596065
GOTERM_BP_FAT	GO:0009611	response to wounding	23.5294	0.000338	AKT1, MAPK1, IL6, CCL2, PIK3CA, MTOR, PIK3R1, PLAU	34	625	15081	5.67755	0.614261	0.00381837	0.603011
GOTERM_BP_FAT	GO:0031960	response to corticosteroid	14.7059	0.00034	IL6, CCND1, CCL2, PTGS2, FOXO1	34	154	15081	14.4013	0.615936	0.00382047	0.605757
GOTERM_BP_FAT	GO:0006809	nitric oxide biosynthetic process	11.7647	0.000347	AKT1, IL6, PTGS2, MTOR	34	63	15081	28.1625	0.623296	0.00388207	0.617968
GOTERM_BP_FAT	GO:0008285	negative regulation of cell proliferation	23.5294	0.000355	CXCL1, VEGFC, IL6, CDKN1B, PTGS2, ADAMTS1, STAT3, CTNNB1	34	630	15081	5.63249	0.632041	0.00395954	0.632788
GOTERM_BP_FAT	GO:0030168	platelet activation	14.7059	0.000357	AKT1, MAPK1, IL6, PIK3CA, PIK3R1	34	156	15081	14.2166	0.633977	0.00396469	0.636117
GOTERM_BP_FAT	GO:0030574	collagen catabolic process	11.7647	0.00038	MMP10, MMP9, MMP14, MMP2	34	65	15081	27.2959	0.657231	0.00420648	0.67752
GOTERM_BP_FAT	GO:0097305	response to alcohol	14.7059	0.000384	CCND1, CCL2, BCL2L1, STAT3, CTNNB1	34	159	15081	13.9484	0.660557	0.0042281	0.683669
GOTERM_BP_FAT	GO:0045786	negative regulation of cell cycle	20.5882	0.000395	CCND1, CDKN1B, PTGS2, NR4A1, BCL2L1, MTOR, CTNNB1	34	453	15081	6.85411	0.671211	0.00433565	0.703777
GOTERM_BP_FAT	GO:0032496	response to lipopolysaccharide	17.6471	0.000413	CXCL1, AKT1, MAPK1, IL6, CCL2, PTGS2	34	294	15081	9.05222	0.687312	0.00451333	0.735428
GOTERM_BP_FAT	GO:0046209	nitric oxide metabolic process	11.7647	0.000416	AKT1, IL6, PTGS2, MTOR	34	67	15081	26.4811	0.689879	0.00452768	0.740623
GOTERM_BP_FAT	GO:0045861	negative regulation of proteolysis	17.6471	0.000419	AKT1, IL6, C3, MMP9, C5, NR4A1	34	295	15081	9.02154	0.692956	0.00454855	0.746906
GOTERM_BP_FAT	GO:0031589	cell-substrate adhesion	17.6471	0.000419	VEGFC, MMP14, ANGPT2, PIK3R1, PLAU, CTNNB1	34	295	15081	9.02154	0.692956	0.00454855	0.746906
GOTERM_BP_FAT	GO:0001775	cell activation	26.4706	0.000429	AKT1, MAPK1, IL6, CCL2, PIK3CA, MTOR, MMP14, PIK3R1, CTNNB1	34	863	15081	4.62576	0.701435	0.00463831	0.764552
GOTERM_BP_FAT	GO:0006109	regulation of carbohydrate metabolic process	14.7059	0.000431	AKT1, IL6, FOXO1, MTOR, STAT3	34	164	15081	13.5231	0.703286	0.0046443	0.76847
GOTERM_BP_FAT	GO:0043408	regulation of MAPK cascade	23.5294	0.000433	AKT1, MAPK1, IL6, CCL2, C5, FOXO1, ACKR3, CTNNB1	34	651	15081	5.4508	0.704487	0.00464203	0.771027
GOTERM_BP_FAT	GO:0010632	regulation of epithelial cell migration	14.7059	0.000462	AKT1, VEGFC, PTGS2, MMP9, ANGPT2	34	167	15081	13.2802	0.727804	0.00493544	0.822796
GOTERM_BP_FAT	GO:0048871	multicellular organismal homeostasis	17.6471	0.000467	IL6, PTGS2, PIK3CA, FOXO1, STAT3, CTNNB1	34	302	15081	8.81243	0.731359	0.00496633	0.831074
GOTERM_BP_FAT	GO:0031016	pancreas development	11.7647	0.000473	AKT1, IL6, FOXO1, CTNNB1	34	70	15081	25.3462	0.736029	0.00501349	0.842116
GOTERM_BP_FAT	GO:0006957	complement activation, alternative pathway	8.82353	0.000479	C3, CFB, C5	34	15	15081	88.7118	0.740508	0.00505869	0.852888
GOTERM_BP_FAT	GO:2001057	reactive nitrogen species metabolic process	11.7647	0.000493	AKT1, IL6, PTGS2, MTOR	34	71	15081	24.9892	0.750582	0.00518734	0.877811
GOTERM_BP_FAT	GO:0007159	leukocyte cell-cell adhesion	20.5882	0.000497	AKT1, IL6, CCL2, PIK3CA, MTOR, PIK3R1, CTNNB1	34	473	15081	6.5643	0.753274	0.00520832	0.884643
GOTERM_BP_FAT	GO:0002253	activation of immune response	20.5882	0.000502	MAPK1, C3, CFB, C5, PIK3CA, CFI, PIK3R1	34	474	15081	6.55045	0.757129	0.00524725	0.894552
GOTERM_BP_FAT	GO:0002237	response to molecule of bacterial origin	17.6471	0.000503	CXCL1, AKT1, MAPK1, IL6, CCL2, PTGS2	34	307	15081	8.6689	0.757464	0.00523295	0.895422
GOTERM_BP_FAT	GO:0044243	multicellular organism catabolic process	11.7647	0.000514	MMP10, MMP9, MMP14, MMP2	34	72	15081	24.6422	0.764692	0.00532473	0.914455
GOTERM_BP_FAT	GO:0010810	regulation of cell-substrate adhesion	14.7059	0.000539	VEGFC, MMP14, ANGPT2, PIK3R1, PLAU	34	174	15081	12.7459	0.781153	0.00557039	0.960072
GOTERM_BP_FAT	GO:0050878	regulation of body fluid levels	20.5882	0.000549	AKT1, MAPK1, IL6, CCND1, PIK3CA, PIK3R1, PLAU	34	482	15081	6.44173	0.786957	0.00564795	0.976972
GOTERM_BP_FAT	GO:0009617	response to bacterium	20.5882	0.000555	CXCL1, AKT1, MAPK1, IL6, CCL2, PTGS2, ADAMTS5	34	483	15081	6.42839	0.790553	0.00568917	0.987676
GOTERM_BP_FAT	GO:1901655	cellular response to ketone	11.7647	0.000557	AKT1, IL6, CCL2, FOXO1	34	74	15081	23.9762	0.791534	0.00568552	0.990628
GOTERM_BP_FAT	GO:0006955	immune response	32.3529	0.000561	CXCL1, MAPK1, IL6, CCL2, C3, CFB, C5, PIK3CA, CFI, MMP2, PIK3R1	34	1394	15081	3.50011	0.79406	0.0057089	0.998291
GOTERM_BP_FAT	GO:0002697	regulation of immune effector process	17.6471	0.000565	IL6, CCL2, C3, CFB, C5, CFI	34	315	15081	8.44874	0.796591	0.00573274	1.00607
GOTERM_BP_FAT	GO:0006464	cellular protein modification process	52.9412	0.000571	IL6, CCL2, C3, MMP9, C5, FOXO1, ACKR3, STAT3, CTNNB1, AKT1, VEGFC, MAPK1, CCND1, CDKN1B, PIK3CA, MTOR, ADAMTS5, PIK3R1	34	3621	15081	2.20493	0.799599	0.00576546	1.01543
GOTERM_BP_FAT	GO:0036211	protein modification process	52.9412	0.000571	IL6, CCL2, C3, MMP9, C5, FOXO1, ACKR3, STAT3, CTNNB1, AKT1, VEGFC, MAPK1, CCND1, CDKN1B, PIK3CA, MTOR, ADAMTS5, PIK3R1	34	3621	15081	2.20493	0.799599	0.00576546	1.01543
GOTERM_BP_FAT	GO:0043627	response to estrogen	11.7647	0.000579	MAPK1, CCND1, RCAN1, MMP14	34	75	15081	23.6565	0.804247	0.00582848	1.03018
GOTERM_BP_FAT	GO:0031295	T cell costimulation	11.7647	0.000579	AKT1, PIK3CA, MTOR, PIK3R1	34	75	15081	23.6565	0.804247	0.00582848	1.03018
GOTERM_BP_FAT	GO:0007492	endoderm development	11.7647	0.000579	MMP9, MMP14, MMP2, CTNNB1	34	75	15081	23.6565	0.804247	0.00582848	1.03018
GOTERM_BP_FAT	GO:0010001	glial cell differentiation	14.7059	0.000588	AKT1, MAPK1, MTOR, STAT3, CTNNB1	34	178	15081	12.4595	0.808933	0.00589374	1.0454
GOTERM_BP_FAT	GO:0010648	negative regulation of cell communication	29.4118	0.00059	AKT1, IL6, CCND1, PTGS2, MMP9, FOXO1, ACKR3, BCL2L1, MMP14, CTNNB1	34	1145	15081	3.87388	0.810493	0.00590184	1.05055
GOTERM_BP_FAT	GO:0051130	positive regulation of cellular component organization	29.4118	0.000594	AKT1, MAPK1, IL6, CDKN1B, CCL2, C3, MMP9, MTOR, PIK3R1, CTNNB1	34	1146	15081	3.8705	0.8125	0.00591849	1.05724
GOTERM_BP_FAT	GO:0031294	lymphocyte costimulation	11.7647	0.000602	AKT1, PIK3CA, MTOR, PIK3R1	34	76	15081	23.3452	0.816478	0.00597298	1.07071
GOTERM_BP_FAT	GO:0070613	regulation of protein processing	11.7647	0.000602	C3, CFB, C5, CFI	34	76	15081	23.3452	0.816478	0.00597298	1.07071
GOTERM_BP_FAT	GO:0023057	negative regulation of signaling	29.4118	0.000606	AKT1, IL6, CCND1, PTGS2, MMP9, FOXO1, ACKR3, BCL2L1, MMP14, CTNNB1	34	1149	15081	3.86039	0.818454	0.0059899	1.07751
GOTERM_BP_FAT	GO:0071396	cellular response to lipid	20.5882	0.000612	AKT1, MAPK1, IL6, CCL2, FOXO1, NR4A1, CTNNB1	34	492	15081	6.3108	0.821506	0.00602808	1.08816
GOTERM_BP_FAT	GO:0008015	blood circulation	20.5882	0.000625	AKT1, VEGFC, PLCB3, PTGS2, PIK3CA, RCAN1, MTOR	34	494	15081	6.28525	0.828026	0.00613639	1.11153
GOTERM_BP_FAT	GO:1903317	regulation of protein maturation	11.7647	0.000625	C3, CFB, C5, CFI	34	77	15081	23.042	0.828222	0.00611901	1.11224
GOTERM_BP_FAT	GO:0007596	blood coagulation	17.6471	0.000633	AKT1, MAPK1, IL6, PIK3CA, PIK3R1, PLAU	34	323	15081	8.23948	0.832116	0.00617697	1.12664
GOTERM_BP_FAT	GO:0007160	cell-matrix adhesion	14.7059	0.000639	VEGFC, MMP14, PIK3R1, PLAU, CTNNB1	34	182	15081	12.1857	0.834586	0.00620663	1.13594
GOTERM_BP_FAT	GO:0030595	leukocyte chemotaxis	14.7059	0.000652	CXCL1, VEGFC, IL6, CCL2, C5	34	183	15081	12.1191	0.840658	0.00631344	1.15941
GOTERM_BP_FAT	GO:0003013	circulatory system process	20.5882	0.000652	AKT1, VEGFC, PLCB3, PTGS2, PIK3CA, RCAN1, MTOR	34	498	15081	6.23476	0.840661	0.00629188	1.15943
GOTERM_BP_FAT	GO:1904951	positive regulation of establishment of protein localization	20.5882	0.000659	AKT1, VEGFC, IL6, CCL2, PTGS2, C5, PIK3R1	34	499	15081	6.22227	0.843734	0.00633667	1.17165
GOTERM_BP_FAT	GO:0002690	positive regulation of leukocyte chemotaxis	11.7647	0.000674	CXCL1, VEGFC, IL6, CCL2	34	79	15081	22.4587	0.850239	0.00645931	1.19833
GOTERM_BP_FAT	GO:0032869	cellular response to insulin stimulus	14.7059	0.000679	AKT1, CCL2, PIK3CA, FOXO1, PIK3R1	34	185	15081	11.9881	0.852385	0.00648618	1.20738
GOTERM_BP_FAT	GO:0045859	regulation of protein kinase activity	23.5294	0.00068	AKT1, MAPK1, IL6, CCND1, CDKN1B, C5, PIK3CA, MTOR	34	702	15081	5.0548	0.85269	0.00647122	1.20867
GOTERM_BP_FAT	GO:0009790	embryo development	26.4706	0.000686	AKT1, MAPK1, VEGFC, MMP9, C5, BCL2L1, MMP14, MMP2, CTNNB1	34	926	15081	4.31105	0.855391	0.00651155	1.22028
GOTERM_BP_FAT	GO:0006006	glucose metabolic process	14.7059	0.000693	AKT1, IL6, PIK3CA, FOXO1, MTOR	34	186	15081	11.9236	0.858039	0.00655153	1.23188
GOTERM_BP_FAT	GO:0033554	cellular response to stress	35.2941	0.000698	AKT1, MAPK1, IL6, CCND1, CDKN1B, CCL2, PTGS2, FOXO1, ACKR3, BCL2L1, MTOR, PIK3R1	34	1711	15081	3.11087	0.860196	0.00658066	1.24148
GOTERM_BP_FAT	GO:0045321	leukocyte activation	23.5294	0.000709	AKT1, IL6, CCL2, PIK3CA, MTOR, MMP14, PIK3R1, CTNNB1	34	707	15081	5.01905	0.864359	0.00665914	1.26043
GOTERM_BP_FAT	GO:0051726	regulation of cell cycle	26.4706	0.000747	AKT1, CCND1, CDKN1B, PTGS2, NR4A1, BCL2L1, MTOR, STAT3, CTNNB1	34	938	15081	4.25589	0.878209	0.00699359	1.32793
GOTERM_BP_FAT	GO:0043255	regulation of carbohydrate biosynthetic process	11.7647	0.000751	AKT1, IL6, FOXO1, MTOR	34	82	15081	21.637	0.879604	0.00700846	1.33515
GOTERM_BP_FAT	GO:0051049	regulation of transport	35.2941	0.000767	AKT1, MAPK1, VEGFC, IL6, CCL2, PTGS2, C3, MMP9, C5, MTOR, PIK3R1, CTNNB1	34	1730	15081	3.07671	0.884865	0.00713223	1.36313
GOTERM_BP_FAT	GO:0043154	negative regulation of cysteine-type endopeptidase activity involved in apoptotic process	11.7647	0.000779	AKT1, IL6, MMP9, NR4A1	34	83	15081	21.3763	0.888432	0.0072119	1.38284
GOTERM_BP_FAT	GO:0050817	coagulation	17.6471	0.000788	AKT1, MAPK1, IL6, PIK3CA, PIK3R1, PLAU	34	339	15081	7.8506	0.891405	0.00727645	1.39975
GOTERM_BP_FAT	GO:0007599	hemostasis	17.6471	0.000788	AKT1, MAPK1, IL6, PIK3CA, PIK3R1, PLAU	34	339	15081	7.8506	0.891405	0.00727645	1.39975
GOTERM_BP_FAT	GO:2000379	positive regulation of reactive oxygen species metabolic process	11.7647	0.000806	AKT1, IL6, PTGS2, MTOR	34	84	15081	21.1218	0.896791	0.00741825	1.43159
GOTERM_BP_FAT	GO:0042060	wound healing	20.5882	0.000818	AKT1, MAPK1, IL6, PIK3CA, MTOR, PIK3R1, PLAU	34	520	15081	5.97098	0.900117	0.00750033	1.45209
GOTERM_BP_FAT	GO:0043281	regulation of cysteine-type endopeptidase activity involved in apoptotic process	14.7059	0.000827	AKT1, IL6, CDKN1B, MMP9, NR4A1	34	195	15081	11.3733	0.90267	0.00755971	1.46829
GOTERM_BP_FAT	GO:0072376	protein activation cascade	11.7647	0.000834	C3, CFB, C5, CFI	34	85	15081	20.8734	0.90469	0.00760284	1.48141
GOTERM_BP_FAT	GO:0030728	ovulation	8.82353	0.000861	TNFAIP6, PTGS2, ADAMTS1	34	20	15081	66.5338	0.911514	0.00781689	1.52787
GOTERM_BP_FAT	GO:0048010	vascular endothelial growth factor receptor signaling pathway	11.7647	0.000893	VEGFC, CCL2, PIK3CA, PIK3R1	34	87	15081	20.3935	0.919149	0.00808056	1.58427
GOTERM_BP_FAT	GO:0043467	regulation of generation of precursor metabolites and energy	11.7647	0.000893	AKT1, PIK3CA, MTOR, STAT3	34	87	15081	20.3935	0.919149	0.00808056	1.58427
GOTERM_BP_FAT	GO:0006886	intracellular protein transport	26.4706	0.000919	AKT1, MAPK1, IL6, CCL2, PTGS2, MTOR, PIK3R1, STAT3, CTNNB1	34	968	15081	4.124	0.924951	0.00829215	1.63079
GOTERM_BP_FAT	GO:1990874	vascular smooth muscle cell proliferation	8.82353	0.00095	CDKN1B, MMP9, MMP2	34	21	15081	63.3655	0.931204	0.00854221	1.68512
GOTERM_BP_FAT	GO:1904705	regulation of vascular smooth muscle cell proliferation	8.82353	0.00095	CDKN1B, MMP9, MMP2	34	21	15081	63.3655	0.931204	0.00854221	1.68512
GOTERM_BP_FAT	GO:2001234	negative regulation of apoptotic signaling pathway	14.7059	0.000978	AKT1, MMP9, ACKR3, BCL2L1, CTNNB1	34	204	15081	10.8715	0.936462	0.00876683	1.73473
GOTERM_BP_FAT	GO:0001952	regulation of cell-matrix adhesion	11.7647	0.000985	VEGFC, MMP14, PIK3R1, PLAU	34	90	15081	19.7137	0.937675	0.00879989	1.74676
GOTERM_BP_FAT	GO:2001243	negative regulation of intrinsic apoptotic signaling pathway	11.7647	0.00101716	AKT1, MMP9, ACKR3, BCL2L1	34	91	15081	19.4971	0.943062	0.00905649	1.80314
GOTERM_BP_FAT	GO:0060396	growth hormone receptor signaling pathway	8.82353	0.00104363	MAPK1, PIK3R1, STAT3	34	22	15081	60.4853	0.947155	0.00926187	1.84964
GOTERM_BP_FAT	GO:0051707	response to other organism	23.5294	0.00104486	CXCL1, AKT1, MAPK1, IL6, CCL2, PTGS2, BCL2L1, ADAMTS5	34	755	15081	4.69996	0.947338	0.00924365	1.85181
GOTERM_BP_FAT	GO:0043207	response to external biotic stimulus	23.5294	0.00104486	CXCL1, AKT1, MAPK1, IL6, CCL2, PTGS2, BCL2L1, ADAMTS5	34	755	15081	4.69996	0.947338	0.00924365	1.85181
GOTERM_BP_FAT	GO:0006909	phagocytosis	14.7059	0.0011283	MAPK1, CCL2, C3, PIK3CA, PIK3R1	34	212	15081	10.4613	0.958377	0.00994735	1.99829
GOTERM_BP_FAT	GO:1900180	regulation of protein localization to nucleus	14.7059	0.0011283	AKT1, IL6, PTGS2, MTOR, PIK3R1	34	212	15081	10.4613	0.958377	0.00994735	1.99829
GOTERM_BP_FAT	GO:0001817	regulation of cytokine production	20.5882	0.00113627	IL6, CCL2, PTGS2, C3, C5, PIK3R1, CTNNB1	34	554	15081	5.60453	0.959302	0.00998607	2.01227
GOTERM_BP_FAT	GO:0007281	germ cell development	14.7059	0.00116821	AKT1, BCL2L1, MTOR, ANGPT2, CTNNB1	34	214	15081	10.3635	0.962805	0.0102335	2.06826
GOTERM_BP_FAT	GO:0072593	reactive oxygen species metabolic process	14.7059	0.00118852	AKT1, IL6, PTGS2, MTOR, STAT3	34	215	15081	10.3153	0.964876	0.0103784	2.10388
GOTERM_BP_FAT	GO:2000117	negative regulation of cysteine-type endopeptidase activity	11.7647	0.00122352	AKT1, IL6, MMP9, NR4A1	34	97	15081	18.2911	0.968176	0.0106495	2.16518
GOTERM_BP_FAT	GO:0071378	cellular response to growth hormone stimulus	8.82353	0.00124353	MAPK1, PIK3R1, STAT3	34	24	15081	55.4449	0.969921	0.0107895	2.20021
GOTERM_BP_FAT	GO:2000116	regulation of cysteine-type endopeptidase activity	14.7059	0.00125097	AKT1, IL6, CDKN1B, MMP9, NR4A1	34	218	15081	10.1734	0.970547	0.0108205	2.21326
GOTERM_BP_FAT	GO:0080135	regulation of cellular response to stress	20.5882	0.00125753	AKT1, MAPK1, FOXO1, ACKR3, BCL2L1, MTOR, PIK3R1	34	565	15081	5.49542	0.971086	0.0108436	2.22472
GOTERM_BP_FAT	GO:0051346	negative regulation of hydrolase activity	17.6471	0.00129761	AKT1, IL6, C3, MMP9, C5, NR4A1	34	379	15081	7.02204	0.974176	0.0111534	2.29487
GOTERM_BP_FAT	GO:0010906	regulation of glucose metabolic process	11.7647	0.00133588	AKT1, IL6, FOXO1, MTOR	34	100	15081	17.7424	0.976817	0.0114458	2.36179
GOTERM_BP_FAT	GO:0016485	protein processing	14.7059	0.00133778	C3, CFB, C5, CFI, MMP14	34	222	15081	9.99006	0.976941	0.0114272	2.3651
GOTERM_BP_FAT	GO:0071354	cellular response to interleukin-6	8.82353	0.00134981	IL6, CCL2, STAT3	34	25	15081	53.2271	0.97771	0.0114946	2.38613
GOTERM_BP_FAT	GO:0043536	positive regulation of blood vessel endothelial cell migration	8.82353	0.00134981	AKT1, VEGFC, PTGS2	34	25	15081	53.2271	0.97771	0.0114946	2.38613
GOTERM_BP_FAT	GO:0061061	muscle structure development	20.5882	0.0013518	AKT1, IL6, NR4A1, RCAN1, MTOR, MMP14, CTNNB1	34	573	15081	5.41869	0.977835	0.0114768	2.38961
GOTERM_BP_FAT	GO:0009607	response to biotic stimulus	23.5294	0.001422	CXCL1, AKT1, MAPK1, IL6, CCL2, PTGS2, BCL2L1, ADAMTS5	34	796	15081	4.45788	0.981816	0.0120334	2.51222
GOTERM_BP_FAT	GO:0019318	hexose metabolic process	14.7059	0.00142872	AKT1, IL6, PIK3CA, FOXO1, MTOR	34	226	15081	9.81325	0.982157	0.0120538	2.52396
GOTERM_BP_FAT	GO:0002675	positive regulation of acute inflammatory response	8.82353	0.00146029	IL6, PTGS2, C3	34	26	15081	51.1799	0.983677	0.0122819	2.57905
GOTERM_BP_FAT	GO:0044712	single-organism catabolic process	23.5294	0.00148519	AKT1, MMP10, PLCB3, MMP9, MTOR, MMP14, MMP2, STAT3	34	802	15081	4.42453	0.984784	0.0124529	2.62246
GOTERM_BP_FAT	GO:0010634	positive regulation of epithelial cell migration	11.7647	0.00149553	AKT1, VEGFC, PTGS2, MMP9	34	104	15081	17.06	0.985221	0.012502	2.64049
GOTERM_BP_FAT	GO:0007292	female gamete generation	11.7647	0.00149553	TNFAIP6, PTGS2, ADAMTS1, CTNNB1	34	104	15081	17.06	0.985221	0.012502	2.64049
GOTERM_BP_FAT	GO:0002687	positive regulation of leukocyte migration	11.7647	0.00153723	CXCL1, VEGFC, IL6, CCL2	34	105	15081	16.8975	0.986861	0.0128106	2.71317
GOTERM_BP_FAT	GO:0010575	positive regulation of vascular endothelial growth factor production	8.82353	0.00157496	PTGS2, C3, C5	34	27	15081	49.2843	0.988187	0.0130845	2.77888
GOTERM_BP_FAT	GO:0000165	MAPK cascade	23.5294	0.00158409	AKT1, MAPK1, IL6, CCL2, C5, FOXO1, ACKR3, CTNNB1	34	811	15081	4.37543	0.988488	0.0131213	2.79478
GOTERM_BP_FAT	GO:0009968	negative regulation of signal transduction	26.4706	0.00158585	AKT1, IL6, CCND1, MMP9, FOXO1, ACKR3, BCL2L1, MMP14, CTNNB1	34	1053	15081	3.7911	0.988545	0.0130972	2.79783
GOTERM_BP_FAT	GO:0005996	monosaccharide metabolic process	14.7059	0.00167489	AKT1, IL6, PIK3CA, FOXO1, MTOR	34	236	15081	9.39743	0.991089	0.0137878	2.95272
GOTERM_BP_FAT	GO:0071383	cellular response to steroid hormone stimulus	14.7059	0.00167489	IL6, CCL2, FOXO1, NR4A1, CTNNB1	34	236	15081	9.39743	0.991089	0.0137878	2.95272
GOTERM_BP_FAT	GO:0031641	regulation of myelination	8.82353	0.0016938	AKT1, MTOR, CTNNB1	34	28	15081	47.5242	0.991552	0.0139018	2.98557
GOTERM_BP_FAT	GO:1902105	regulation of leukocyte differentiation	14.7059	0.00170103	IL6, MTOR, MMP14, PIK3R1, CTNNB1	34	237	15081	9.35778	0.991722	0.0139203	2.99814
GOTERM_BP_FAT	GO:0050729	positive regulation of inflammatory response	11.7647	0.00171133	IL6, CCL2, PTGS2, C3	34	109	15081	16.2774	0.991959	0.0139635	3.01602
GOTERM_BP_FAT	GO:0018105	peptidyl-serine phosphorylation	14.7059	0.00172746	AKT1, MAPK1, IL6, PIK3CA, MTOR	34	238	15081	9.31846	0.992317	0.0140536	3.04404
GOTERM_BP_FAT	GO:0001816	cytokine production	20.5882	0.00179946	IL6, CCL2, PTGS2, C3, C5, PIK3R1, CTNNB1	34	606	15081	5.12362	0.993729	0.0145935	3.169
GOTERM_BP_FAT	GO:0043271	negative regulation of ion transport	11.7647	0.00180281	AKT1, PTGS2, MMP9, MTOR	34	111	15081	15.9841	0.993788	0.0145785	3.17481
GOTERM_BP_FAT	GO:0070741	response to interleukin-6	8.82353	0.00181678	IL6, CCL2, STAT3	34	29	15081	45.8854	0.994028	0.0146487	3.19903
GOTERM_BP_FAT	GO:0071549	cellular response to dexamethasone stimulus	8.82353	0.00181678	IL6, CCL2, FOXO1	34	29	15081	45.8854	0.994028	0.0146487	3.19903
GOTERM_BP_FAT	GO:0008286	insulin receptor signaling pathway	11.7647	0.00184968	AKT1, PIK3CA, FOXO1, PIK3R1	34	112	15081	15.8414	0.994558	0.0148697	3.25607
GOTERM_BP_FAT	GO:0042326	negative regulation of phosphorylation	17.6471	0.00189542	AKT1, IL6, CDKN1B, FOXO1, MTOR, STAT3	34	413	15081	6.44395	0.995216	0.0151916	3.3353
GOTERM_BP_FAT	GO:0010594	regulation of endothelial cell migration	11.7647	0.00189731	AKT1, VEGFC, PTGS2, ANGPT2	34	113	15081	15.7012	0.995242	0.0151635	3.33857
GOTERM_BP_FAT	GO:0045184	establishment of protein localization	35.2941	0.00193617	AKT1, MAPK1, VEGFC, IL6, CCL2, PTGS2, C5, BCL2L1, MTOR, PIK3R1, STAT3, CTNNB1	34	1933	15081	2.7536	0.995736	0.0154283	3.40584
GOTERM_BP_FAT	GO:0010573	vascular endothelial growth factor production	8.82353	0.00194389	PTGS2, C3, C5	34	30	15081	44.3559	0.995828	0.0154457	3.41919
GOTERM_BP_FAT	GO:0001704	formation of primary germ layer	11.7647	0.00194569	MMP9, MMP14, MMP2, CTNNB1	34	114	15081	15.5635	0.995849	0.0154165	3.42232
GOTERM_BP_FAT	GO:0051347	positive regulation of transferase activity	20.5882	0.00195527	AKT1, MAPK1, CCND1, CDKN1B, C5, PIK3CA, CTNNB1	34	616	15081	5.04044	0.99596	0.0154485	3.43889
GOTERM_BP_FAT	GO:0022412	cellular process involved in reproduction in multicellular organism	14.7059	0.00197829	AKT1, BCL2L1, MTOR, ANGPT2, CTNNB1	34	247	15081	8.97892	0.996214	0.0155854	3.4787
GOTERM_BP_FAT	GO:0071496	cellular response to external stimulus	14.7059	0.00200764	AKT1, IL6, PTGS2, FOXO1, MTOR	34	248	15081	8.94272	0.996515	0.0157709	3.52943
GOTERM_BP_FAT	GO:0023014	signal transduction by protein phosphorylation	23.5294	0.00201905	AKT1, MAPK1, IL6, CCL2, C5, FOXO1, ACKR3, CTNNB1	34	846	15081	4.19441	0.996625	0.0158158	3.54915
GOTERM_BP_FAT	GO:0018209	peptidyl-serine modification	14.7059	0.00206724	AKT1, MAPK1, IL6, PIK3CA, MTOR	34	250	15081	8.87118	0.997054	0.0161458	3.63239
GOTERM_BP_FAT	GO:0016192	vesicle-mediated transport	29.4118	0.00210073	MAPK1, VEGFC, CCL2, C3, PIK3CA, ACKR3, CFI, BCL2L1, PIK3R1, CTNNB1	34	1368	15081	3.24239	0.99732	0.0163602	3.6902
GOTERM_BP_FAT	GO:0050921	positive regulation of chemotaxis	11.7647	0.00214694	CXCL1, VEGFC, IL6, CCL2	34	118	15081	15.0359	0.997647	0.0166713	3.76991
GOTERM_BP_FAT	GO:0051271	negative regulation of cellular component movement	14.7059	0.00215892	CDKN1B, CCL2, C5, ANGPT2, STAT3	34	253	15081	8.76598	0.997726	0.0167177	3.79057
GOTERM_BP_FAT	GO:0033365	protein localization to organelle	23.5294	0.00215906	AKT1, MAPK1, IL6, PTGS2, MTOR, PIK3R1, STAT3, CTNNB1	34	856	15081	4.14541	0.997727	0.0166729	3.7908
GOTERM_BP_FAT	GO:0007548	sex differentiation	14.7059	0.0021901	CCND1, ADAMTS1, BCL2L1, MMP14, CTNNB1	34	254	15081	8.73147	0.997917	0.0168647	3.8443
GOTERM_BP_FAT	GO:0010468	regulation of gene expression	52.9412	0.00219887	IL6, CFB, C3, C5, NR4A1, FOXO1, RCAN1, STAT3, CTNNB1, AKT1, ARHGAP22, MAPK1, CCND1, CDKN1B, PIK3CA, CFI, MTOR, PIK3R1	34	4048	15081	1.97235	0.997968	0.0168856	3.85942
GOTERM_BP_FAT	GO:0007173	epidermal growth factor receptor signaling pathway	11.7647	0.00219919	AKT1, MMP9, PIK3CA, PIK3R1	34	119	15081	14.9095	0.99797	0.0168422	3.85997
GOTERM_BP_FAT	GO:0044723	single-organism carbohydrate metabolic process	20.5882	0.00220806	AKT1, IL6, PIK3CA, FOXO1, MTOR, ADAMTS5, STAT3	34	631	15081	4.92062	0.99802	0.0168637	3.87524
GOTERM_BP_FAT	GO:0032102	negative regulation of response to external stimulus	14.7059	0.00225339	TNFAIP6, CCL2, C5, ANGPT2, PLAU	34	256	15081	8.66326	0.998258	0.0171609	3.9533
GOTERM_BP_FAT	GO:0044262	cellular carbohydrate metabolic process	14.7059	0.00228551	AKT1, IL6, FOXO1, MTOR, STAT3	34	257	15081	8.62955	0.998409	0.0173567	4.00856
GOTERM_BP_FAT	GO:0051604	protein maturation	14.7059	0.00228551	C3, CFB, C5, CFI, MMP14	34	257	15081	8.62955	0.998409	0.0173567	4.00856
GOTERM_BP_FAT	GO:0046890	regulation of lipid biosynthetic process	11.7647	0.00241613	AKT1, PTGS2, C3, MTOR	34	123	15081	14.4247	0.9989	0.0182915	4.23301
GOTERM_BP_FAT	GO:0045737	positive regulation of cyclin-dependent protein serine/threonine kinase activity	8.82353	0.00249328	AKT1, CCND1, CDKN1B	34	34	15081	39.1375	0.999115	0.0188202	4.36535
GOTERM_BP_FAT	GO:0001659	temperature homeostasis	8.82353	0.00249328	PTGS2, FOXO1, STAT3	34	34	15081	39.1375	0.999115	0.0188202	4.36535
GOTERM_BP_FAT	GO:0009891	positive regulation of biosynthetic process	32.3529	0.00252044	AKT1, MAPK1, IL6, CCL2, PTGS2, FOXO1, NR4A1, MTOR, PIK3R1, STAT3, CTNNB1	34	1693	15081	2.88195	0.99918	0.0189728	4.4119
GOTERM_BP_FAT	GO:1900182	positive regulation of protein localization to nucleus	11.7647	0.0025294	AKT1, IL6, PTGS2, PIK3R1	34	125	15081	14.1939	0.999201	0.0189889	4.42724
GOTERM_BP_FAT	GO:0051222	positive regulation of protein transport	17.6471	0.00262373	VEGFC, IL6, CCL2, PTGS2, C5, PIK3R1	34	445	15081	5.98057	0.999388	0.0196387	4.58872
GOTERM_BP_FAT	GO:0009411	response to UV	11.7647	0.00264591	AKT1, CCND1, PTGS2, PIK3R1	34	127	15081	13.9704	0.999425	0.0197509	4.62666
GOTERM_BP_FAT	GO:0044344	cellular response to fibroblast growth factor stimulus	11.7647	0.00264591	MAPK1, CCL2, NR4A1, CTNNB1	34	127	15081	13.9704	0.999425	0.0197509	4.62666
GOTERM_BP_FAT	GO:0051050	positive regulation of transport	23.5294	0.00269268	AKT1, VEGFC, IL6, CCL2, PTGS2, C3, C5, PIK3R1	34	890	15081	3.98705	0.999496	0.0200439	4.70658
GOTERM_BP_FAT	GO:0035270	endocrine system development	11.7647	0.0027054	AKT1, MAPK1, IL6, FOXO1	34	128	15081	13.8612	0.999514	0.0200847	4.72831
GOTERM_BP_FAT	GO:1904031	positive regulation of cyclin-dependent protein kinase activity	8.82353	0.0027923	AKT1, CCND1, CDKN1B	34	36	15081	36.9632	0.99962	0.0206697	4.87664
GOTERM_BP_FAT	GO:0071548	response to dexamethasone	8.82353	0.0027923	IL6, CCL2, FOXO1	34	36	15081	36.9632	0.99962	0.0206697	4.87664
GOTERM_BP_FAT	GO:0097193	intrinsic apoptotic signaling pathway	14.7059	0.00284339	AKT1, MMP9, ACKR3, BCL2L1, PIK3R1	34	273	15081	8.12379	0.999671	0.0209893	4.96375
GOTERM_BP_FAT	GO:0007568	aging	14.7059	0.00284339	AKT1, IL6, CCL2, MTOR, STAT3	34	273	15081	8.12379	0.999671	0.0209893	4.96375
GOTERM_BP_FAT	GO:0009416	response to light stimulus	14.7059	0.0028811	AKT1, CCND1, PTGS2, MTOR, PIK3R1	34	274	15081	8.09414	0.999704	0.0212095	5.02797
GOTERM_BP_FAT	GO:0040007	growth	23.5294	0.00288562	AKT1, IL6, CDKN1B, PIK3CA, BCL2L1, MTOR, MMP14, STAT3	34	901	15081	3.93837	0.999708	0.0211872	5.03568
GOTERM_BP_FAT	GO:0045860	positive regulation of protein kinase activity	17.6471	0.0028883	AKT1, MAPK1, CCND1, CDKN1B, C5, PIK3CA	34	455	15081	5.84913	0.99971	0.0211516	5.04024
GOTERM_BP_FAT	GO:0032386	regulation of intracellular transport	17.6471	0.0028883	MAPK1, IL6, CCL2, PTGS2, MTOR, PIK3R1	34	455	15081	5.84913	0.99971	0.0211516	5.04024
GOTERM_BP_FAT	GO:0019216	regulation of lipid metabolic process	14.7059	0.00291914	AKT1, PTGS2, C3, MTOR, PIK3R1	34	275	15081	8.06471	0.999734	0.02132	5.09274
GOTERM_BP_FAT	GO:0071774	response to fibroblast growth factor	11.7647	0.00301523	MAPK1, CCL2, NR4A1, CTNNB1	34	133	15081	13.3401	0.999797	0.0219583	5.25615
GOTERM_BP_FAT	GO:0002521	leukocyte differentiation	17.6471	0.00305609	IL6, MMP9, MTOR, MMP14, PIK3R1, CTNNB1	34	461	15081	5.773	0.999819	0.0221956	5.32553
GOTERM_BP_FAT	GO:0071345	cellular response to cytokine stimulus	20.5882	0.00307163	CXCL1, AKT1, MAPK1, IL6, CCL2, ACKR3, STAT3	34	674	15081	4.60669	0.999827	0.0222501	5.35192
GOTERM_BP_FAT	GO:0043410	positive regulation of MAPK cascade	17.6471	0.00317181	MAPK1, IL6, CCL2, C5, ACKR3, CTNNB1	34	465	15081	5.72334	0.99987	0.0229097	5.52184
GOTERM_BP_FAT	GO:0007267	cell-cell signaling	29.4118	0.00324012	AKT1, MAPK1, TNFAIP6, PLCB3, IL6, CCND1, CCL2, PTGS2, FOXO1, CTNNB1	34	1457	15081	3.04433	0.999893	0.0233383	5.63752
GOTERM_BP_FAT	GO:0038128	ERBB2 signaling pathway	8.82353	0.00327085	AKT1, PIK3CA, PIK3R1	34	39	15081	34.1199	0.999902	0.0234974	5.68953
GOTERM_BP_FAT	GO:1903533	regulation of protein targeting	14.7059	0.00340296	IL6, CCL2, PTGS2, MTOR, PIK3R1	34	287	15081	7.72751	0.999932	0.0243743	5.91277
GOTERM_BP_FAT	GO:0071902	positive regulation of protein serine/threonine kinase activity	14.7059	0.00353197	AKT1, MAPK1, CCND1, CDKN1B, C5	34	290	15081	7.64757	0.999953	0.0252242	6.13031
GOTERM_BP_FAT	GO:0009266	response to temperature stimulus	11.7647	0.00355494	AKT1, IL6, CCL2, FOXO1	34	141	15081	12.5832	0.999956	0.0253223	6.169
GOTERM_BP_FAT	GO:0015031	protein transport	32.3529	0.00359416	AKT1, MAPK1, VEGFC, IL6, CCL2, PTGS2, C5, MTOR, PIK3R1, STAT3, CTNNB1	34	1776	15081	2.74727	0.999961	0.0255342	6.23501
GOTERM_BP_FAT	GO:0008347	glial cell migration	8.82353	0.0036097	CCL2, MMP14, CTNNB1	34	41	15081	32.4555	0.999962	0.0255789	6.26115
GOTERM_BP_FAT	GO:0006958	complement activation, classical pathway	8.82353	0.0036097	C3, C5, CFI	34	41	15081	32.4555	0.999962	0.0255789	6.26115
GOTERM_BP_FAT	GO:0014066	regulation of phosphatidylinositol 3-kinase signaling	11.7647	0.00362629	AKT1, MAPK1, PIK3CA, PIK3R1	34	142	15081	12.4946	0.999964	0.0256307	6.28905
GOTERM_BP_FAT	GO:0071222	cellular response to lipopolysaccharide	11.7647	0.00362629	AKT1, MAPK1, IL6, CCL2	34	142	15081	12.4946	0.999964	0.0256307	6.28905
GOTERM_BP_FAT	GO:0016337	single organismal cell-cell adhesion	20.5882	0.00367875	AKT1, IL6, CCL2, PIK3CA, MTOR, PIK3R1, CTNNB1	34	699	15081	4.44193	0.999969	0.0259324	6.37722
GOTERM_BP_FAT	GO:0046677	response to antibiotic	8.82353	0.00378501	IL6, CDKN1B, CCL2	34	42	15081	31.6828	0.999977	0.0266064	6.55561
GOTERM_BP_FAT	GO:0071453	cellular response to oxygen levels	11.7647	0.00392043	AKT1, PTGS2, FOXO1, MTOR	34	146	15081	12.1523	0.999984	0.0274785	6.78246
GOTERM_BP_FAT	GO:0031018	endocrine pancreas development	8.82353	0.00396423	AKT1, IL6, FOXO1	34	43	15081	30.946	0.999986	0.0277129	6.85573
GOTERM_BP_FAT	GO:0090199	regulation of release of cytochrome c from mitochondria	8.82353	0.00396423	AKT1, MMP9, BCL2L1	34	43	15081	30.946	0.999986	0.0277129	6.85573
GOTERM_BP_FAT	GO:0033674	positive regulation of kinase activity	17.6471	0.00396851	AKT1, MAPK1, CCND1, CDKN1B, C5, PIK3CA	34	490	15081	5.43133	0.999986	0.0276739	6.86288
GOTERM_BP_FAT	GO:2001242	regulation of intrinsic apoptotic signaling pathway	11.7647	0.00407282	AKT1, MMP9, ACKR3, BCL2L1	34	148	15081	11.9881	0.99999	0.0283224	7.03711
GOTERM_BP_FAT	GO:0071219	cellular response to molecule of bacterial origin	11.7647	0.00407282	AKT1, MAPK1, IL6, CCL2	34	148	15081	11.9881	0.99999	0.0283224	7.03711
GOTERM_BP_FAT	GO:0006953	acute-phase response	8.82353	0.00414734	IL6, PTGS2, STAT3	34	44	15081	30.2426	0.999992	0.0287633	7.16142
GOTERM_BP_FAT	GO:0010828	positive regulation of glucose transport	8.82353	0.00414734	AKT1, C3, PIK3R1	34	44	15081	30.2426	0.999992	0.0287633	7.16142
GOTERM_BP_FAT	GO:0022411	cellular component disassembly	17.6471	0.00421532	MMP10, MMP9, MMP14, MMP2, ADAMTS5, CTNNB1	34	497	15081	5.35483	0.999993	0.0291571	7.27465
GOTERM_BP_FAT	GO:0007566	embryo implantation	8.82353	0.00433433	PTGS2, MMP9, MMP2	34	45	15081	29.5706	0.999995	0.0298963	7.47259
GOTERM_BP_FAT	GO:0051223	regulation of protein transport	20.5882	0.00434239	VEGFC, IL6, CCL2, PTGS2, C5, MTOR, PIK3R1	34	723	15081	4.29448	0.999995	0.0298782	7.48598
GOTERM_BP_FAT	GO:0046661	male sex differentiation	11.7647	0.00438834	CCND1, BCL2L1, MMP14, CTNNB1	34	152	15081	11.6726	0.999996	0.0301168	7.56229
GOTERM_BP_FAT	GO:0034613	cellular protein localization	29.4118	0.00464473	AKT1, MAPK1, IL6, CCL2, PTGS2, BCL2L1, MTOR, PIK3R1, STAT3, CTNNB1	34	1537	15081	2.88587	0.999998	0.0317749	7.987
GOTERM_BP_FAT	GO:0010557	positive regulation of macromolecule biosynthetic process	29.4118	0.00468519	AKT1, MAPK1, IL6, CCL2, FOXO1, NR4A1, MTOR, PIK3R1, STAT3, CTNNB1	34	1539	15081	2.88212	0.999998	0.0319704	8.05385
GOTERM_BP_FAT	GO:1903706	regulation of hemopoiesis	14.7059	0.00468654	IL6, MTOR, MMP14, PIK3R1, CTNNB1	34	314	15081	7.06304	0.999998	0.0319024	8.05608
GOTERM_BP_FAT	GO:0070727	cellular macromolecule localization	29.4118	0.0048917	AKT1, MAPK1, IL6, CCL2, PTGS2, BCL2L1, MTOR, PIK3R1, STAT3, CTNNB1	34	1549	15081	2.86352	0.999999	0.0331989	8.39436
GOTERM_BP_FAT	GO:0090003	regulation of establishment of protein localization to plasma membrane	8.82353	0.00491834	AKT1, BCL2L1, PIK3R1	34	48	15081	27.7224	0.999999	0.033297	8.43818
GOTERM_BP_FAT	GO:0031663	lipopolysaccharide-mediated signaling pathway	8.82353	0.00491834	AKT1, MAPK1, CCL2	34	48	15081	27.7224	0.999999	0.033297	8.43818
GOTERM_BP_FAT	GO:0005975	carbohydrate metabolic process	20.5882	0.00505864	AKT1, IL6, PIK3CA, FOXO1, MTOR, ADAMTS5, STAT3	34	746	15081	4.16208	0.999999	0.0341509	8.66873
GOTERM_BP_FAT	GO:0050731	positive regulation of peptidyl-tyrosine phosphorylation	11.7647	0.00506307	VEGFC, IL6, MTOR, STAT3	34	160	15081	11.089	0.999999	0.0340988	8.67601
GOTERM_BP_FAT	GO:0001701	in utero embryonic development	14.7059	0.00506612	AKT1, MAPK1, C5, BCL2L1, CTNNB1	34	321	15081	6.90902	0.999999	0.0340379	8.68101
GOTERM_BP_FAT	GO:0051147	regulation of muscle cell differentiation	11.7647	0.005241	RCAN1, MTOR, MMP14, CTNNB1	34	162	15081	10.9521	1	0.0351114	8.96757
GOTERM_BP_FAT	GO:0006417	regulation of translation	14.7059	0.00529209	AKT1, MAPK1, IL6, MTOR, STAT3	34	325	15081	6.82398	1	0.0353646	9.05113
GOTERM_BP_FAT	GO:0030198	extracellular matrix organization	14.7059	0.00529209	MMP10, MMP9, MMP14, MMP2, ADAMTS5	34	325	15081	6.82398	1	0.0353646	9.05113
GOTERM_BP_FAT	GO:0098602	single organism cell adhesion	20.5882	0.0052931	AKT1, IL6, CCL2, PIK3CA, MTOR, PIK3R1, CTNNB1	34	753	15081	4.12339	1	0.0352877	9.05279
GOTERM_BP_FAT	GO:0010812	negative regulation of cell-substrate adhesion	8.82353	0.00532673	MMP14, ANGPT2, PIK3R1	34	50	15081	26.6135	1	0.0354249	9.10775
GOTERM_BP_FAT	GO:0048534	hematopoietic or lymphoid organ development	20.5882	0.00532724	MAPK1, IL6, MMP9, MTOR, MMP14, PIK3R1, CTNNB1	34	754	15081	4.11792	1	0.035345	9.10858
GOTERM_BP_FAT	GO:0010605	negative regulation of macromolecule metabolic process	35.2941	0.00532811	AKT1, IL6, CCND1, CDKN1B, C3, MMP9, C5, FOXO1, NR4A1, MTOR, STAT3, CTNNB1	34	2195	15081	2.42492	1	0.0352677	9.10999
GOTERM_BP_FAT	GO:0043062	extracellular structure organization	14.7059	0.00534962	MMP10, MMP9, MMP14, MMP2, ADAMTS5	34	326	15081	6.80305	1	0.0353252	9.14514
GOTERM_BP_FAT	GO:0007259	JAK-STAT cascade	11.7647	0.00542267	MAPK1, IL6, CCL2, STAT3	34	164	15081	10.8185	1	0.0357166	9.26437
GOTERM_BP_FAT	GO:0019221	cytokine-mediated signaling pathway	17.6471	0.00544263	CXCL1, AKT1, IL6, CCL2, ACKR3, STAT3	34	528	15081	5.04044	1	0.0357626	9.29692
GOTERM_BP_FAT	GO:0045936	negative regulation of phosphate metabolic process	17.6471	0.00544263	AKT1, IL6, CDKN1B, FOXO1, MTOR, STAT3	34	528	15081	5.04044	1	0.0357626	9.29692
GOTERM_BP_FAT	GO:0010563	negative regulation of phosphorus metabolic process	17.6471	0.00544263	AKT1, IL6, CDKN1B, FOXO1, MTOR, STAT3	34	528	15081	5.04044	1	0.0357626	9.29692
GOTERM_BP_FAT	GO:0009746	response to hexose	11.7647	0.00551491	CDKN1B, PTGS2, PIK3CA, ANGPT2	34	165	15081	10.7529	1	0.0361461	9.41472
GOTERM_BP_FAT	GO:0002455	humoral immune response mediated by circulating immunoglobulin	8.82353	0.0055366	C3, C5, CFI	34	51	15081	26.0917	1	0.036202	9.45002
GOTERM_BP_FAT	GO:0050922	negative regulation of chemotaxis	8.82353	0.0055366	CCL2, C5, ANGPT2	34	51	15081	26.0917	1	0.036202	9.45002
GOTERM_BP_FAT	GO:0031324	negative regulation of cellular metabolic process	35.2941	0.00559656	AKT1, IL6, CCND1, CDKN1B, C3, MMP9, C5, FOXO1, NR4A1, MTOR, STAT3, CTNNB1	34	2209	15081	2.40955	1	0.0365034	9.54759
GOTERM_BP_FAT	GO:0007369	gastrulation	11.7647	0.0056081	MMP9, MMP14, MMP2, CTNNB1	34	166	15081	10.6882	1	0.0364932	9.56637
GOTERM_BP_FAT	GO:0042592	homeostatic process	29.4118	0.00564835	AKT1, MAPK1, IL6, CCL2, PTGS2, PIK3CA, FOXO1, PIK3R1, STAT3, CTNNB1	34	1583	15081	2.80201	1	0.0366665	9.63179
GOTERM_BP_FAT	GO:0043269	regulation of ion transport	17.6471	0.0056621	AKT1, CCL2, PTGS2, MMP9, MTOR, CTNNB1	34	533	15081	4.99316	1	0.0366701	9.65414
GOTERM_BP_FAT	GO:0042306	regulation of protein import into nucleus	11.7647	0.00570224	IL6, PTGS2, MTOR, PIK3R1	34	167	15081	10.6242	1	0.0368414	9.71932
GOTERM_BP_FAT	GO:0022603	regulation of anatomical structure morphogenesis	23.5294	0.00576144	VEGFC, IL6, CCL2, PTGS2, C3, C5, ANGPT2, CTNNB1	34	1021	15081	3.47549	1	0.0371329	9.81539
GOTERM_BP_FAT	GO:0071216	cellular response to biotic stimulus	11.7647	0.00579732	AKT1, MAPK1, IL6, CCL2	34	168	15081	10.5609	1	0.0372754	9.87356
GOTERM_BP_FAT	GO:0007584	response to nutrient	11.7647	0.00579732	CCND1, CCL2, PTGS2, MTOR	34	168	15081	10.5609	1	0.0372754	9.87356
GOTERM_BP_FAT	GO:0045893	positive regulation of transcription, DNA-templated	26.4706	0.00585124	AKT1, MAPK1, IL6, FOXO1, NR4A1, MTOR, PIK3R1, STAT3, CTNNB1	34	1299	15081	3.07316	1	0.037531	9.96091
GOTERM_BP_FAT	GO:1903508	positive regulation of nucleic acid-templated transcription	26.4706	0.00585124	AKT1, MAPK1, IL6, FOXO1, NR4A1, MTOR, PIK3R1, STAT3, CTNNB1	34	1299	15081	3.07316	1	0.037531	9.96091
GOTERM_BP_FAT	GO:0097696	STAT cascade	11.7647	0.00589336	MAPK1, IL6, CCL2, STAT3	34	169	15081	10.4984	1	0.0377112	10.0291
GOTERM_BP_FAT	GO:1904589	regulation of protein import	11.7647	0.00599036	IL6, PTGS2, MTOR, PIK3R1	34	170	15081	10.4367	1	0.038235	10.1859
GOTERM_BP_FAT	GO:0034284	response to monosaccharide	11.7647	0.00599036	CDKN1B, PTGS2, PIK3CA, ANGPT2	34	170	15081	10.4367	1	0.038235	10.1859
GOTERM_BP_FAT	GO:0071385	cellular response to glucocorticoid stimulus	8.82353	0.00618866	IL6, CCL2, FOXO1	34	54	15081	24.6422	1	0.0393904	10.5057
GOTERM_BP_FAT	GO:0003008	system process	29.4118	0.00628694	AKT1, MAPK1, VEGFC, PLCB3, IL6, CDKN1B, PTGS2, PIK3CA, RCAN1, MTOR	34	1609	15081	2.75674	1	0.0399153	10.6639
GOTERM_BP_FAT	GO:0051128	regulation of cellular component organization	35.2941	0.00633737	AKT1, MAPK1, IL6, CDKN1B, CCL2, C3, MMP9, BCL2L1, MTOR, MMP14, PIK3R1, CTNNB1	34	2245	15081	2.37092	1	0.0401397	10.7449
GOTERM_BP_FAT	GO:1902680	positive regulation of RNA biosynthetic process	26.4706	0.00638356	AKT1, MAPK1, IL6, FOXO1, NR4A1, MTOR, PIK3R1, STAT3, CTNNB1	34	1318	15081	3.02885	1	0.0403368	10.819
GOTERM_BP_FAT	GO:0010628	positive regulation of gene expression	29.4118	0.00649444	AKT1, MAPK1, IL6, C3, FOXO1, NR4A1, MTOR, PIK3R1, STAT3, CTNNB1	34	1617	15081	2.7431	1	0.0409336	10.9968
GOTERM_BP_FAT	GO:0031400	negative regulation of protein modification process	17.6471	0.00665313	AKT1, IL6, CDKN1B, FOXO1, MTOR, CTNNB1	34	554	15081	4.80389	1	0.0418226	11.2507
GOTERM_BP_FAT	GO:0048598	embryonic morphogenesis	17.6471	0.00670319	MAPK1, VEGFC, MMP9, MMP14, MMP2, CTNNB1	34	555	15081	4.79523	1	0.0420381	11.3306
GOTERM_BP_FAT	GO:0045862	positive regulation of proteolysis	14.7059	0.0067917	AKT1, CDKN1B, C3, MMP14, STAT3	34	349	15081	6.35471	1	0.0424887	11.4717
GOTERM_BP_FAT	GO:0002520	immune system development	20.5882	0.00683171	MAPK1, IL6, MMP9, MTOR, MMP14, PIK3R1, CTNNB1	34	794	15081	3.91047	1	0.0426401	11.5355
GOTERM_BP_FAT	GO:1903829	positive regulation of cellular protein localization	14.7059	0.0068597	AKT1, IL6, CCL2, PTGS2, PIK3R1	34	350	15081	6.33655	1	0.0427172	11.5801
GOTERM_BP_FAT	GO:0001836	release of cytochrome c from mitochondria	8.82353	0.00687408	AKT1, MMP9, BCL2L1	34	57	15081	23.3452	1	0.042711	11.6029
GOTERM_BP_FAT	GO:0045670	regulation of osteoclast differentiation	8.82353	0.00687408	MTOR, PIK3R1, CTNNB1	34	57	15081	23.3452	1	0.042711	11.6029
GOTERM_BP_FAT	GO:0071384	cellular response to corticosteroid stimulus	8.82353	0.00687408	IL6, CCL2, FOXO1	34	57	15081	23.3452	1	0.042711	11.6029
GOTERM_BP_FAT	GO:0042692	muscle cell differentiation	14.7059	0.00692815	AKT1, RCAN1, MTOR, MMP14, CTNNB1	34	351	15081	6.3185	1	0.0429464	11.689
GOTERM_BP_FAT	GO:0043009	chordate embryonic development	17.6471	0.00700914	AKT1, MAPK1, C5, BCL2L1, MMP14, CTNNB1	34	561	15081	4.74394	1	0.0433441	11.8176
GOTERM_BP_FAT	GO:0034248	regulation of cellular amide metabolic process	14.7059	0.00706642	AKT1, MAPK1, IL6, MTOR, STAT3	34	353	15081	6.2827	1	0.0435963	11.9085
GOTERM_BP_FAT	GO:0046889	positive regulation of lipid biosynthetic process	8.82353	0.00710989	AKT1, PTGS2, MTOR	34	58	15081	22.9427	1	0.043764	11.9775
GOTERM_BP_FAT	GO:0043086	negative regulation of catalytic activity	20.5882	0.00716658	AKT1, IL6, CDKN1B, C3, MMP9, C5, NR4A1	34	802	15081	3.87146	1	0.0440105	12.0673
GOTERM_BP_FAT	GO:0048015	phosphatidylinositol-mediated signaling	11.7647	0.00722964	AKT1, PIK3CA, MTOR, PIK3R1	34	182	15081	9.74855	1	0.0442942	12.1671
GOTERM_BP_FAT	GO:0007517	muscle organ development	14.7059	0.00727725	IL6, NR4A1, RCAN1, MTOR, CTNNB1	34	356	15081	6.22976	1	0.0444839	12.2424
GOTERM_BP_FAT	GO:0009792	embryo development ending in birth or egg hatching	17.6471	0.00732484	AKT1, MAPK1, C5, BCL2L1, MMP14, CTNNB1	34	567	15081	4.69374	1	0.0446727	12.3176
GOTERM_BP_FAT	GO:0097190	apoptotic signaling pathway	17.6471	0.00732484	AKT1, MMP9, ACKR3, BCL2L1, PIK3R1, CTNNB1	34	567	15081	4.69374	1	0.0446727	12.3176
GOTERM_BP_FAT	GO:0050795	regulation of behavior	8.82353	0.00734935	IL6, MTOR, STAT3	34	59	15081	22.5538	1	0.0447228	12.3563
GOTERM_BP_FAT	GO:0051052	regulation of DNA metabolic process	14.7059	0.00749223	AKT1, MAPK1, IL6, PIK3CA, CTNNB1	34	359	15081	6.1777	1	0.0454775	12.5816
GOTERM_BP_FAT	GO:0048017	inositol lipid-mediated signaling	11.7647	0.00756148	AKT1, PIK3CA, MTOR, PIK3R1	34	185	15081	9.59046	1	0.0457913	12.6906
GOTERM_BP_FAT	GO:0033157	regulation of intracellular protein transport	14.7059	0.00756482	IL6, CCL2, PTGS2, MTOR, PIK3R1	34	360	15081	6.16054	1	0.0457132	12.6958
GOTERM_BP_FAT	GO:0051254	positive regulation of RNA metabolic process	26.4706	0.00779355	AKT1, MAPK1, IL6, FOXO1, NR4A1, MTOR, PIK3R1, STAT3, CTNNB1	34	1363	15081	2.92886	1	0.0469674	13.0549
GOTERM_BP_FAT	GO:0031328	positive regulation of cellular biosynthetic process	29.4118	0.007794	AKT1, MAPK1, IL6, PTGS2, FOXO1, NR4A1, MTOR, PIK3R1, STAT3, CTNNB1	34	1663	15081	2.66722	1	0.0468701	13.0556
GOTERM_BP_FAT	GO:0010507	negative regulation of autophagy	8.82353	0.00783911	AKT1, BCL2L1, MTOR	34	61	15081	21.8144	1	0.0470359	13.1262
GOTERM_BP_FAT	GO:0061180	mammary gland epithelium development	8.82353	0.00783911	AKT1, MAPK1, CCND1	34	61	15081	21.8144	1	0.0470359	13.1262
GOTERM_BP_FAT	GO:0043523	regulation of neuron apoptotic process	11.7647	0.00790226	CCL2, PIK3CA, BCL2L1, CTNNB1	34	188	15081	9.43742	1	0.0473068	13.225
GOTERM_BP_FAT	GO:0002573	myeloid leukocyte differentiation	11.7647	0.00790226	MMP9, MTOR, PIK3R1, CTNNB1	34	188	15081	9.43742	1	0.0473068	13.225
GOTERM_BP_FAT	GO:0099536	synaptic signaling	17.6471	0.00792947	AKT1, MAPK1, PLCB3, CCL2, PTGS2, CTNNB1	34	578	15081	4.60442	1	0.0473661	13.2676
GOTERM_BP_FAT	GO:0098916	anterograde trans-synaptic signaling	17.6471	0.00792947	AKT1, MAPK1, PLCB3, CCL2, PTGS2, CTNNB1	34	578	15081	4.60442	1	0.0473661	13.2676
GOTERM_BP_FAT	GO:0007268	chemical synaptic transmission	17.6471	0.00792947	AKT1, MAPK1, PLCB3, CCL2, PTGS2, CTNNB1	34	578	15081	4.60442	1	0.0473661	13.2676
GOTERM_BP_FAT	GO:0099537	trans-synaptic signaling	17.6471	0.00792947	AKT1, MAPK1, PLCB3, CCL2, PTGS2, CTNNB1	34	578	15081	4.60442	1	0.0473661	13.2676
GOTERM_BP_FAT	GO:0016051	carbohydrate biosynthetic process	11.7647	0.00813444	AKT1, IL6, FOXO1, MTOR	34	190	15081	9.33808	1	0.0484629	13.5874
GOTERM_BP_FAT	GO:0045597	positive regulation of cell differentiation	20.5882	0.00814951	AKT1, VEGFC, IL6, PTGS2, MTOR, MMP14, CTNNB1	34	824	15081	3.7681	1	0.0484487	13.6109
GOTERM_BP_FAT	GO:2001233	regulation of apoptotic signaling pathway	14.7059	0.00816239	AKT1, MMP9, ACKR3, BCL2L1, CTNNB1	34	368	15081	6.02661	1	0.048422	13.6309
GOTERM_BP_FAT	GO:0009743	response to carbohydrate	11.7647	0.00837063	CDKN1B, PTGS2, PIK3CA, ANGPT2	34	192	15081	9.24081	1	0.0495274	13.9546
GOTERM_BP_FAT	GO:1903076	regulation of protein localization to plasma membrane	8.82353	0.00860068	AKT1, BCL2L1, PIK3R1	34	64	15081	20.7918	1	0.050753	14.3108
GOTERM_BP_FAT	GO:0008610	lipid biosynthetic process	17.6471	0.00874868	AKT1, PTGS2, C3, PIK3CA, MTOR, PIK3R1	34	592	15081	4.49553	1	0.0514998	14.5392
GOTERM_BP_FAT	GO:1904375	regulation of protein localization to cell periphery	8.82353	0.00886165	AKT1, BCL2L1, PIK3R1	34	65	15081	20.4719	1	0.0520418	14.7132
GOTERM_BP_FAT	GO:0098609	cell-cell adhesion	23.5294	0.00888964	AKT1, PLCB3, IL6, CCL2, PIK3CA, MTOR, PIK3R1, CTNNB1	34	1107	15081	3.20548	1	0.0520944	14.7563
GOTERM_BP_FAT	GO:0051173	positive regulation of nitrogen compound metabolic process	29.4118	0.00894575	AKT1, MAPK1, IL6, PTGS2, FOXO1, NR4A1, MTOR, PIK3R1, STAT3, CTNNB1	34	1699	15081	2.61071	1	0.0523075	14.8425
GOTERM_BP_FAT	GO:0001933	negative regulation of protein phosphorylation	14.7059	0.00895225	AKT1, IL6, CDKN1B, FOXO1, MTOR	34	378	15081	5.86718	1	0.0522367	14.8525
GOTERM_BP_FAT	GO:0051402	neuron apoptotic process	11.7647	0.00897875	CCL2, PIK3CA, BCL2L1, CTNNB1	34	197	15081	9.00627	1	0.0522801	14.8932
GOTERM_BP_FAT	GO:0022008	neurogenesis	26.4706	0.00904636	AKT1, MAPK1, VEGFC, IL6, CCL2, MTOR, MMP14, STAT3, CTNNB1	34	1398	15081	2.85553	1	0.0525568	14.9969
GOTERM_BP_FAT	GO:0008104	protein localization	35.2941	0.00907332	AKT1, MAPK1, VEGFC, IL6, CCL2, PTGS2, C5, BCL2L1, MTOR, PIK3R1, STAT3, CTNNB1	34	2354	15081	2.26113	1	0.052602	15.0383
GOTERM_BP_FAT	GO:0051054	positive regulation of DNA metabolic process	11.7647	0.00910342	AKT1, MAPK1, IL6, CTNNB1	34	198	15081	8.96078	1	0.0526647	15.0844
GOTERM_BP_FAT	GO:0006979	response to oxidative stress	14.7059	0.00911604	AKT1, IL6, PTGS2, FOXO1, MMP14	34	380	15081	5.8363	1	0.0526284	15.1038
GOTERM_BP_FAT	GO:0034766	negative regulation of ion transmembrane transport	8.82353	0.00912615	AKT1, MMP9, MTOR	34	66	15081	20.1618	1	0.0525782	15.1192
GOTERM_BP_FAT	GO:0033036	macromolecule localization	38.2353	0.00918581	AKT1, MAPK1, VEGFC, IL6, CCL2, PTGS2, C3, C5, BCL2L1, MTOR, PIK3R1, STAT3, CTNNB1	34	2703	15081	2.13328	1	0.0528067	15.2106
GOTERM_BP_FAT	GO:0033043	regulation of organelle organization	23.5294	0.00919088	AKT1, MAPK1, CDKN1B, MMP9, BCL2L1, MTOR, PIK3R1, CTNNB1	34	1114	15081	3.18534	1	0.0527281	15.2183
GOTERM_BP_FAT	GO:0031349	positive regulation of defense response	14.7059	0.00928179	IL6, CCL2, PTGS2, C3, MMP2	34	382	15081	5.80574	1	0.0531302	15.3573
GOTERM_BP_FAT	GO:0008406	gonad development	11.7647	0.00935581	CCND1, ADAMTS1, BCL2L1, MMP14	34	200	15081	8.87118	1	0.0534363	15.4703
GOTERM_BP_FAT	GO:0010595	positive regulation of endothelial cell migration	8.82353	0.00939416	AKT1, VEGFC, PTGS2	34	67	15081	19.8608	1	0.0535423	15.5288
GOTERM_BP_FAT	GO:0009892	negative regulation of metabolic process	35.2941	0.00990934	AKT1, IL6, CCND1, CDKN1B, C3, MMP9, C5, FOXO1, NR4A1, MTOR, STAT3, CTNNB1	34	2382	15081	2.23455	1	0.0562952	16.3108
GOTERM_BP_FAT	GO:0045137	development of primary sexual characteristics	11.7647	0.0100047	CCND1, ADAMTS1, BCL2L1, MMP14	34	205	15081	8.65481	1	0.0567102	16.4548
GOTERM_BP_FAT	GO:0090559	regulation of membrane permeability	8.82353	0.0105011	BCL2L1, MTOR, STAT3	34	71	15081	18.7419	1	0.0593342	17.2006
GOTERM_BP_FAT	GO:0046822	regulation of nucleocytoplasmic transport	11.7647	0.0105423	IL6, PTGS2, MTOR, PIK3R1	34	209	15081	8.48916	1	0.059443	17.2624
GOTERM_BP_FAT	GO:0018193	peptidyl-amino acid modification	23.5294	0.0106173	AKT1, MAPK1, VEGFC, IL6, PIK3CA, MTOR, STAT3, CTNNB1	34	1145	15081	3.0991	1	0.0597359	17.3743
GOTERM_BP_FAT	GO:0034763	negative regulation of transmembrane transport	8.82353	0.0107864	AKT1, MMP9, MTOR	34	72	15081	18.4816	1	0.0605428	17.6265
GOTERM_BP_FAT	GO:0019233	sensory perception of pain	8.82353	0.0107864	MAPK1, PTGS2, MTOR	34	72	15081	18.4816	1	0.0605428	17.6265
GOTERM_BP_FAT	GO:0030336	negative regulation of cell migration	11.7647	0.0108174	CCL2, C5, ANGPT2, STAT3	34	211	15081	8.4087	1	0.0605921	17.6726
GOTERM_BP_FAT	GO:0050730	regulation of peptidyl-tyrosine phosphorylation	11.7647	0.0108174	VEGFC, IL6, MTOR, STAT3	34	211	15081	8.4087	1	0.0605921	17.6726
GOTERM_BP_FAT	GO:2000177	regulation of neural precursor cell proliferation	8.82353	0.0110752	VEGFC, FOXO1, CTNNB1	34	73	15081	18.2284	1	0.061876	18.0554
GOTERM_BP_FAT	GO:1903729	regulation of plasma membrane organization	8.82353	0.0110752	AKT1, BCL2L1, PIK3R1	34	73	15081	18.2284	1	0.061876	18.0554
GOTERM_BP_FAT	GO:0007399	nervous system development	32.3529	0.0112963	CXCL1, AKT1, MAPK1, VEGFC, IL6, CCL2, RCAN1, MTOR, MMP14, STAT3, CTNNB1	34	2087	15081	2.33788	1	0.062954	18.3823
GOTERM_BP_FAT	GO:0031100	organ regeneration	8.82353	0.0113674	CCND1, CCL2, ANGPT2	34	74	15081	17.9821	1	0.0632154	18.4872
GOTERM_BP_FAT	GO:0040008	regulation of growth	17.6471	0.0114857	AKT1, CDKN1B, PIK3CA, MTOR, MMP14, STAT3	34	633	15081	4.20435	1	0.0637307	18.6615
GOTERM_BP_FAT	GO:0022602	ovulation cycle process	8.82353	0.0116629	ADAMTS1, BCL2L1, MMP14	34	75	15081	17.7424	1	0.0645608	18.9218
GOTERM_BP_FAT	GO:0070098	chemokine-mediated signaling pathway	8.82353	0.0116629	CXCL1, CCL2, ACKR3	34	75	15081	17.7424	1	0.0645608	18.9218
GOTERM_BP_FAT	GO:0045930	negative regulation of mitotic cell cycle	11.7647	0.0116675	CCND1, CDKN1B, BCL2L1, CTNNB1	34	217	15081	8.1762	1	0.0644594	18.9285
GOTERM_BP_FAT	GO:0002449	lymphocyte mediated immunity	11.7647	0.0118128	IL6, C3, C5, CFI	34	218	15081	8.13869	1	0.0651134	19.1414
GOTERM_BP_FAT	GO:0051493	regulation of cytoskeleton organization	14.7059	0.0118133	MAPK1, CDKN1B, MTOR, PIK3R1, CTNNB1	34	410	15081	5.40925	1	0.0649896	19.1422
GOTERM_BP_FAT	GO:0038096	Fc-gamma receptor signaling pathway involved in phagocytosis	8.82353	0.0119619	MAPK1, PIK3CA, PIK3R1	34	76	15081	17.5089	1	0.0656567	19.3592
GOTERM_BP_FAT	GO:0002433	immune response-regulating cell surface receptor signaling pathway involved in phagocytosis	8.82353	0.0119619	MAPK1, PIK3CA, PIK3R1	34	76	15081	17.5089	1	0.0656567	19.3592
GOTERM_BP_FAT	GO:2000146	negative regulation of cell motility	11.7647	0.0125554	CCL2, C5, ANGPT2, STAT3	34	223	15081	7.95621	1	0.0686866	20.2209
GOTERM_BP_FAT	GO:0018107	peptidyl-threonine phosphorylation	8.82353	0.0125698	AKT1, MAPK1, MTOR	34	78	15081	17.06	1	0.0686311	20.2418
GOTERM_BP_FAT	GO:0002460	adaptive immune response based on somatic recombination of immune receptors built from immunoglobulin superfamily domains	11.7647	0.0128597	IL6, C3, C5, CFI	34	225	15081	7.88549	1	0.0700322	20.6594
GOTERM_BP_FAT	GO:0002431	Fc receptor mediated stimulatory signaling pathway	8.82353	0.0128788	MAPK1, PIK3CA, PIK3R1	34	79	15081	16.844	1	0.0699987	20.6869
GOTERM_BP_FAT	GO:0016032	viral process	20.5882	0.0128834	MAPK1, IL6, CCL2, ACKR3, BCL2L1, PIK3R1, STAT3	34	909	15081	3.41574	1	0.0698887	20.6934
GOTERM_BP_FAT	GO:0060440	trachea formation	5.88235	0.0130596	MAPK1, CTNNB1	34	6	15081	147.853	1	0.0706811	20.9462
GOTERM_BP_FAT	GO:2000427	positive regulation of apoptotic cell clearance	5.88235	0.0130596	CCL2, C3	34	6	15081	147.853	1	0.0706811	20.9462
GOTERM_BP_FAT	GO:0070141	response to UV-A	5.88235	0.0130596	AKT1, CCND1	34	6	15081	147.853	1	0.0706811	20.9462
GOTERM_BP_FAT	GO:1903960	negative regulation of anion transmembrane transport	5.88235	0.0130596	AKT1, MTOR	34	6	15081	147.853	1	0.0706811	20.9462
GOTERM_BP_FAT	GO:0043615	astrocyte cell migration	5.88235	0.0130596	CCL2, MMP14	34	6	15081	147.853	1	0.0706811	20.9462
GOTERM_BP_FAT	GO:0016049	cell growth	14.7059	0.0131268	AKT1, IL6, CDKN1B, MTOR, MMP14	34	423	15081	5.24301	1	0.0708985	21.0424
GOTERM_BP_FAT	GO:0038094	Fc-gamma receptor signaling pathway	8.82353	0.0131911	MAPK1, PIK3CA, PIK3R1	34	80	15081	16.6335	1	0.0711	21.1343
GOTERM_BP_FAT	GO:0019217	regulation of fatty acid metabolic process	8.82353	0.0131911	AKT1, PTGS2, MTOR	34	80	15081	16.6335	1	0.0711	21.1343
GOTERM_BP_FAT	GO:0044764	multi-organism cellular process	20.5882	0.0133451	MAPK1, IL6, CCL2, ACKR3, BCL2L1, PIK3R1, STAT3	34	916	15081	3.38964	1	0.0717686	21.3541
GOTERM_BP_FAT	GO:0070371	ERK1 and ERK2 cascade	11.7647	0.0136393	MAPK1, IL6, CCL2, ACKR3	34	230	15081	7.71407	1	0.0731628	21.7722
GOTERM_BP_FAT	GO:0018210	peptidyl-threonine modification	8.82353	0.0138256	AKT1, MAPK1, MTOR	34	82	15081	16.2278	1	0.0739913	22.0361
GOTERM_BP_FAT	GO:0050767	regulation of neurogenesis	17.6471	0.0139117	AKT1, VEGFC, IL6, MTOR, STAT3, CTNNB1	34	664	15081	4.00806	1	0.0742976	22.1577
GOTERM_BP_FAT	GO:0051051	negative regulation of transport	14.7059	0.0139801	AKT1, IL6, PTGS2, MMP9, MTOR	34	431	15081	5.14569	1	0.0745108	22.2541
GOTERM_BP_FAT	GO:0033273	response to vitamin	8.82353	0.0141478	CCND1, CCL2, PTGS2	34	83	15081	16.0322	1	0.0752349	22.4902
GOTERM_BP_FAT	GO:0009408	response to heat	8.82353	0.0141478	AKT1, IL6, CCL2	34	83	15081	16.0322	1	0.0752349	22.4902
GOTERM_BP_FAT	GO:0046907	intracellular transport	26.4706	0.0143682	AKT1, MAPK1, IL6, CCL2, PTGS2, MTOR, PIK3R1, STAT3, CTNNB1	34	1515	15081	2.635	1	0.0762268	22.7995
GOTERM_BP_FAT	GO:1902532	negative regulation of intracellular signal transduction	14.7059	0.0146428	AKT1, MMP9, FOXO1, ACKR3, BCL2L1	34	437	15081	5.07504	1	0.0774912	23.1832
GOTERM_BP_FAT	GO:0032844	regulation of homeostatic process	14.7059	0.0146428	MAPK1, IL6, PTGS2, FOXO1, CTNNB1	34	437	15081	5.07504	1	0.0774912	23.1832
GOTERM_BP_FAT	GO:0044403	symbiosis, encompassing mutualism through parasitism	20.5882	0.0150178	MAPK1, IL6, CCL2, ACKR3, BCL2L1, PIK3R1, STAT3	34	940	15081	3.3031	1	0.0792616	23.7042
GOTERM_BP_FAT	GO:0044419	interspecies interaction between organisms	20.5882	0.0150178	MAPK1, IL6, CCL2, ACKR3, BCL2L1, PIK3R1, STAT3	34	940	15081	3.3031	1	0.0792616	23.7042
GOTERM_BP_FAT	GO:0008585	female gonad development	8.82353	0.0151337	ADAMTS1, BCL2L1, MMP14	34	86	15081	15.473	1	0.0797044	23.8645
GOTERM_BP_FAT	GO:0033138	positive regulation of peptidyl-serine phosphorylation	8.82353	0.0154688	AKT1, IL6, PIK3CA	34	87	15081	15.2951	1	0.0812579	24.3263
GOTERM_BP_FAT	GO:0000079	regulation of cyclin-dependent protein serine/threonine kinase activity	8.82353	0.0154688	AKT1, CCND1, CDKN1B	34	87	15081	15.2951	1	0.0812579	24.3263
GOTERM_BP_FAT	GO:0042990	regulation of transcription factor import into nucleus	8.82353	0.015807	PTGS2, MTOR, PIK3R1	34	88	15081	15.1213	1	0.0828197	24.7899
GOTERM_BP_FAT	GO:1904029	regulation of cyclin-dependent protein kinase activity	8.82353	0.015807	AKT1, CCND1, CDKN1B	34	88	15081	15.1213	1	0.0828197	24.7899
GOTERM_BP_FAT	GO:0010608	posttranscriptional regulation of gene expression	14.7059	0.016147	AKT1, MAPK1, IL6, MTOR, STAT3	34	450	15081	4.92843	1	0.084382	25.253
GOTERM_BP_FAT	GO:0051149	positive regulation of muscle cell differentiation	8.82353	0.0161485	MTOR, MMP14, CTNNB1	34	89	15081	14.9514	1	0.0842344	25.255
GOTERM_BP_FAT	GO:1904019	epithelial cell apoptotic process	8.82353	0.0161485	IL6, BCL2L1, MTOR	34	89	15081	14.9514	1	0.0842344	25.255
GOTERM_BP_FAT	GO:0042991	transcription factor import into nucleus	8.82353	0.0161485	PTGS2, MTOR, PIK3R1	34	89	15081	14.9514	1	0.0842344	25.255
GOTERM_BP_FAT	GO:0090316	positive regulation of intracellular protein transport	11.7647	0.0164893	IL6, CCL2, PTGS2, PIK3R1	34	247	15081	7.18314	1	0.0857904	25.7167
GOTERM_BP_FAT	GO:0046545	development of primary female sexual characteristics	8.82353	0.0164931	ADAMTS1, BCL2L1, MMP14	34	90	15081	14.7853	1	0.0856526	25.7218
GOTERM_BP_FAT	GO:0010035	response to inorganic substance	14.7059	0.0166289	IL6, CCND1, CDKN1B, PTGS2, FOXO1	34	454	15081	4.88501	1	0.0861744	25.9049
GOTERM_BP_FAT	GO:0045727	positive regulation of translation	8.82353	0.0171918	MAPK1, IL6, MTOR	34	92	15081	14.4639	1	0.0888205	26.6596
GOTERM_BP_FAT	GO:0040013	negative regulation of locomotion	11.7647	0.0172051	CCL2, C5, ANGPT2, STAT3	34	251	15081	7.06867	1	0.0887255	26.6774
GOTERM_BP_FAT	GO:0030258	lipid modification	11.7647	0.0172051	AKT1, PIK3CA, MTOR, PIK3R1	34	251	15081	7.06867	1	0.0887255	26.6774
GOTERM_BP_FAT	GO:0097011	cellular response to granulocyte macrophage colony-stimulating factor stimulus	5.88235	0.017376	AKT1, MAPK1	34	8	15081	110.89	1	0.0894113	26.905
GOTERM_BP_FAT	GO:0097012	response to granulocyte macrophage colony-stimulating factor	5.88235	0.017376	AKT1, MAPK1	34	8	15081	110.89	1	0.0894113	26.905
GOTERM_BP_FAT	GO:0071900	regulation of protein serine/threonine kinase activity	14.7059	0.0177461	AKT1, MAPK1, CCND1, CDKN1B, C5	34	463	15081	4.79005	1	0.0910777	27.3957
GOTERM_BP_FAT	GO:0042307	positive regulation of protein import into nucleus	8.82353	0.0182632	IL6, PTGS2, PIK3R1	34	95	15081	14.0071	1	0.0934584	28.0761
GOTERM_BP_FAT	GO:0030097	hemopoiesis	17.6471	0.0187282	IL6, MMP9, MTOR, MMP14, PIK3R1, CTNNB1	34	716	15081	3.71697	1	0.0955701	28.6827
GOTERM_BP_FAT	GO:0071214	cellular response to abiotic stimulus	11.7647	0.018879	AKT1, PTGS2, BCL2L1, PIK3R1	34	260	15081	6.82398	1	0.0961359	28.8784
GOTERM_BP_FAT	GO:1904591	positive regulation of protein import	8.82353	0.0189929	IL6, PTGS2, PIK3R1	34	97	15081	13.7183	1	0.0965195	29.0259
GOTERM_BP_FAT	GO:0010467	gene expression	52.9412	0.0193537	IL6, CFB, C3, C5, NR4A1, FOXO1, RCAN1, MMP14, STAT3, CTNNB1, AKT1, ARHGAP22, MAPK1, CCND1, CDKN1B, CFI, MTOR, PIK3R1	34	4934	15081	1.61817	1	0.0981023	29.4913
GOTERM_BP_FAT	GO:0045935	positive regulation of nucleobase-containing compound metabolic process	26.4706	0.0193616	AKT1, MAPK1, IL6, FOXO1, NR4A1, MTOR, PIK3R1, STAT3, CTNNB1	34	1598	15081	2.49814	1	0.097966	29.5014
GOTERM_BP_FAT	GO:0010506	regulation of autophagy	11.7647	0.0194565	AKT1, FOXO1, BCL2L1, MTOR	34	263	15081	6.74614	1	0.0982516	29.6233
GOTERM_BP_FAT	GO:0060767	epithelial cell proliferation involved in prostate gland development	5.88235	0.0195273	CDKN1B, CTNNB1	34	9	15081	98.5686	1	0.0984196	29.714
GOTERM_BP_FAT	GO:2000425	regulation of apoptotic cell clearance	5.88235	0.0195273	CCL2, C3	34	9	15081	98.5686	1	0.0984196	29.714
GOTERM_BP_FAT	GO:0060768	regulation of epithelial cell proliferation involved in prostate gland development	5.88235	0.0195273	CDKN1B, CTNNB1	34	9	15081	98.5686	1	0.0984196	29.714
GOTERM_BP_FAT	GO:0042698	ovulation cycle	8.82353	0.0197348	ADAMTS1, BCL2L1, MMP14	34	99	15081	13.4412	1	0.0992459	29.9795
GOTERM_BP_FAT	GO:0045944	positive regulation of transcription from RNA polymerase II promoter	20.5882	0.0198386	AKT1, IL6, FOXO1, NR4A1, PIK3R1, STAT3, CTNNB1	34	1000	15081	3.10491	1	0.09957	30.1119
GOTERM_BP_FAT	GO:0007346	regulation of mitotic cell cycle	14.7059	0.0201201	AKT1, CCND1, CDKN1B, BCL2L1, CTNNB1	34	481	15081	4.6108	1	0.100746	30.47
GOTERM_BP_FAT	GO:0007049	cell cycle	26.4706	0.0204543	AKT1, MAPK1, CCND1, CDKN1B, PTGS2, NR4A1, BCL2L1, MTOR, CTNNB1	34	1614	15081	2.47338	1	0.102167	30.8928
GOTERM_BP_FAT	GO:0010827	regulation of glucose transport	8.82353	0.0204888	AKT1, C3, PIK3R1	34	101	15081	13.175	1	0.102153	30.9362
GOTERM_BP_FAT	GO:0008630	intrinsic apoptotic signaling pathway in response to DNA damage	8.82353	0.0208703	ACKR3, BCL2L1, PIK3R1	34	102	15081	13.0458	1	0.10379	31.4156
GOTERM_BP_FAT	GO:0048878	chemical homeostasis	20.5882	0.0211017	AKT1, IL6, CCL2, PIK3CA, FOXO1, PIK3R1, STAT3	34	1014	15081	3.06204	1	0.104707	31.7049
GOTERM_BP_FAT	GO:0060429	epithelium development	20.5882	0.0211017	AKT1, MAPK1, VEGFC, IL6, CCND1, MMP14, CTNNB1	34	1014	15081	3.06204	1	0.104707	31.7049
GOTERM_BP_FAT	GO:0046660	female sex differentiation	8.82353	0.0216422	ADAMTS1, BCL2L1, MMP14	34	104	15081	12.795	1	0.107082	32.3759
GOTERM_BP_FAT	GO:0045792	negative regulation of cell size	5.88235	0.021674	AKT1, MTOR	34	10	15081	88.7118	1	0.107046	32.4153
GOTERM_BP_FAT	GO:0009894	regulation of catabolic process	14.7059	0.0219524	AKT1, CDKN1B, FOXO1, MTOR, STAT3	34	494	15081	4.48946	1	0.108171	32.7583
GOTERM_BP_FAT	GO:0051960	regulation of nervous system development	17.6471	0.0220737	AKT1, VEGFC, IL6, MTOR, STAT3, CTNNB1	34	747	15081	3.56272	1	0.108554	32.9072
GOTERM_BP_FAT	GO:0002761	regulation of myeloid leukocyte differentiation	8.82353	0.0224259	MTOR, PIK3R1, CTNNB1	34	106	15081	12.5536	1	0.110016	33.338
GOTERM_BP_FAT	GO:0032388	positive regulation of intracellular transport	11.7647	0.0227023	IL6, CCL2, PTGS2, PIK3R1	34	279	15081	6.35927	1	0.111117	33.6742
GOTERM_BP_FAT	GO:0045087	innate immune response	17.6471	0.0227639	CCL2, C3, CFB, C5, CFI, MMP2	34	753	15081	3.53433	1	0.111213	33.7489
GOTERM_BP_FAT	GO:0050806	positive regulation of synaptic transmission	8.82353	0.0228221	MAPK1, CCL2, PTGS2	34	107	15081	12.4362	1	0.111294	33.8194
GOTERM_BP_FAT	GO:0034250	positive regulation of cellular amide metabolic process	8.82353	0.0232213	MAPK1, IL6, MTOR	34	108	15081	12.3211	1	0.112955	34.3011
GOTERM_BP_FAT	GO:0070102	interleukin-6-mediated signaling pathway	5.88235	0.0238162	IL6, STAT3	34	11	15081	80.6471	1	0.115511	35.0129
GOTERM_BP_FAT	GO:0060439	trachea morphogenesis	5.88235	0.0238162	MAPK1, CTNNB1	34	11	15081	80.6471	1	0.115511	35.0129
GOTERM_BP_FAT	GO:0071318	cellular response to ATP	5.88235	0.0238162	CCL2, PTGS2	34	11	15081	80.6471	1	0.115511	35.0129
GOTERM_BP_FAT	GO:0016064	immunoglobulin mediated immune response	8.82353	0.0240283	C3, C5, CFI	34	110	15081	12.0971	1	0.116291	35.2649
GOTERM_BP_FAT	GO:0002443	leukocyte mediated immunity	11.7647	0.0242102	IL6, C3, C5, CFI	34	286	15081	6.20362	1	0.11693	35.4803
GOTERM_BP_FAT	GO:0044092	negative regulation of molecular function	20.5882	0.0248083	AKT1, IL6, CDKN1B, C3, MMP9, C5, NR4A1	34	1052	15081	2.95144	1	0.119471	36.1838
GOTERM_BP_FAT	GO:0019724	B cell mediated immunity	8.82353	0.0248468	C3, C5, CFI	34	112	15081	11.881	1	0.119446	36.2287
GOTERM_BP_FAT	GO:0001678	cellular glucose homeostasis	8.82353	0.0248468	PIK3CA, FOXO1, PIK3R1	34	112	15081	11.881	1	0.119446	36.2287
GOTERM_BP_FAT	GO:1905114	cell surface receptor signaling pathway involved in cell-cell signaling	14.7059	0.0249676	AKT1, PLCB3, CCND1, FOXO1, CTNNB1	34	514	15081	4.31477	1	0.119795	36.3699
GOTERM_BP_FAT	GO:0042476	odontogenesis	8.82353	0.0252603	FOXO1, ADAMTS5, CTNNB1	34	113	15081	11.7759	1	0.120925	36.7105
GOTERM_BP_FAT	GO:0090335	regulation of brown fat cell differentiation	5.88235	0.0259538	PTGS2, MTOR	34	12	15081	73.9265	1	0.123864	37.5109
GOTERM_BP_FAT	GO:0046824	positive regulation of nucleocytoplasmic transport	8.82353	0.0260957	IL6, PTGS2, PIK3R1	34	115	15081	11.5711	1	0.124298	37.6734
GOTERM_BP_FAT	GO:0010038	response to metal ion	11.7647	0.0264574	IL6, CCND1, CDKN1B, PTGS2	34	296	15081	5.99404	1	0.12572	38.0859
GOTERM_BP_FAT	GO:0008637	apoptotic mitochondrial changes	8.82353	0.0265177	AKT1, MMP9, BCL2L1	34	116	15081	11.4713	1	0.125782	38.1545
GOTERM_BP_FAT	GO:0048634	regulation of muscle organ development	8.82353	0.0265177	IL6, MTOR, CTNNB1	34	116	15081	11.4713	1	0.125782	38.1545
GOTERM_BP_FAT	GO:0015758	glucose transport	8.82353	0.0265177	AKT1, C3, PIK3R1	34	116	15081	11.4713	1	0.125782	38.1545
GOTERM_BP_FAT	GO:0033135	regulation of peptidyl-serine phosphorylation	8.82353	0.0265177	AKT1, IL6, PIK3CA	34	116	15081	11.4713	1	0.125782	38.1545
GOTERM_BP_FAT	GO:0032787	monocarboxylic acid metabolic process	14.7059	0.0268927	AKT1, PTGS2, C3, MTOR, STAT3	34	526	15081	4.21634	1	0.127254	38.579
GOTERM_BP_FAT	GO:0015749	monosaccharide transport	8.82353	0.0269424	AKT1, C3, PIK3R1	34	117	15081	11.3733	1	0.127266	38.6352
GOTERM_BP_FAT	GO:0008645	hexose transport	8.82353	0.0269424	AKT1, C3, PIK3R1	34	117	15081	11.3733	1	0.127266	38.6352
GOTERM_BP_FAT	GO:0048511	rhythmic process	11.7647	0.0271528	IL6, ADAMTS1, BCL2L1, MMP14	34	299	15081	5.9339	1	0.127995	38.872
GOTERM_BP_FAT	GO:0030098	lymphocyte differentiation	11.7647	0.0283338	IL6, MMP14, PIK3R1, CTNNB1	34	304	15081	5.8363	1	0.133031	40.1853
GOTERM_BP_FAT	GO:0010959	regulation of metal ion transport	11.7647	0.0292982	AKT1, CCL2, PTGS2, CTNNB1	34	308	15081	5.7605	1	0.137072	41.2379
GOTERM_BP_FAT	GO:0030968	endoplasmic reticulum unfolded protein response	8.82353	0.0295486	CCND1, CCL2, PIK3R1	34	123	15081	10.8185	1	0.137949	41.5083
GOTERM_BP_FAT	GO:0045834	positive regulation of lipid metabolic process	8.82353	0.0295486	AKT1, PTGS2, MTOR	34	123	15081	10.8185	1	0.137949	41.5083
GOTERM_BP_FAT	GO:0002689	negative regulation of leukocyte chemotaxis	5.88235	0.0302155	CCL2, C5	34	14	15081	63.3655	1	0.140648	42.2228
GOTERM_BP_FAT	GO:1904707	positive regulation of vascular smooth muscle cell proliferation	5.88235	0.0302155	MMP9, MMP2	34	14	15081	63.3655	1	0.140648	42.2228
GOTERM_BP_FAT	GO:0038095	Fc-epsilon receptor signaling pathway	8.82353	0.030439	MAPK1, PIK3CA, PIK3R1	34	125	15081	10.6454	1	0.141397	42.4605
GOTERM_BP_FAT	GO:0045471	response to ethanol	8.82353	0.030439	CCND1, CCL2, STAT3	34	125	15081	10.6454	1	0.141397	42.4605
GOTERM_BP_FAT	GO:0034620	cellular response to unfolded protein	8.82353	0.0308883	CCND1, CCL2, PIK3R1	34	126	15081	10.5609	1	0.143125	42.9353
GOTERM_BP_FAT	GO:0030879	mammary gland development	8.82353	0.0313401	AKT1, MAPK1, CCND1	34	127	15081	10.4778	1	0.144856	43.4092
GOTERM_BP_FAT	GO:0001655	urogenital system development	11.7647	0.0315319	CDKN1B, ADAMTS1, ANGPT2, CTNNB1	34	317	15081	5.59696	1	0.145454	43.6092
GOTERM_BP_FAT	GO:0043279	response to alkaloid	8.82353	0.0322518	IL6, BCL2L1, MTOR	34	129	15081	10.3153	1	0.148327	44.354
GOTERM_BP_FAT	GO:0060397	JAK-STAT cascade involved in growth hormone signaling pathway	5.88235	0.0323395	MAPK1, STAT3	34	15	15081	59.1412	1	0.148467	44.4441
GOTERM_BP_FAT	GO:0031998	regulation of fatty acid beta-oxidation	5.88235	0.0323395	AKT1, MTOR	34	15	15081	59.1412	1	0.148467	44.4441
GOTERM_BP_FAT	GO:0071456	cellular response to hypoxia	8.82353	0.0327116	AKT1, PTGS2, MTOR	34	130	15081	10.236	1	0.149827	44.8248
GOTERM_BP_FAT	GO:0060284	regulation of cell development	17.6471	0.0327588	AKT1, VEGFC, IL6, MTOR, STAT3, CTNNB1	34	829	15081	3.21032	1	0.149791	44.8729
GOTERM_BP_FAT	GO:0008584	male gonad development	8.82353	0.0331739	CCND1, BCL2L1, MMP14	34	131	15081	10.1578	1	0.151326	45.2944
GOTERM_BP_FAT	GO:0046546	development of primary male sexual characteristics	8.82353	0.0331739	CCND1, BCL2L1, MMP14	34	131	15081	10.1578	1	0.151326	45.2944
GOTERM_BP_FAT	GO:0051531	NFAT protein import into nucleus	5.88235	0.034459	MTOR, PIK3R1	34	16	15081	55.4449	1	0.15655	46.5801
GOTERM_BP_FAT	GO:0030099	myeloid cell differentiation	11.7647	0.034647	MMP9, MTOR, PIK3R1, CTNNB1	34	329	15081	5.39281	1	0.157099	46.7657
GOTERM_BP_FAT	GO:0043524	negative regulation of neuron apoptotic process	8.82353	0.0350492	CCL2, PIK3CA, BCL2L1	34	135	15081	9.85686	1	0.15855	47.1609
GOTERM_BP_FAT	GO:0036294	cellular response to decreased oxygen levels	8.82353	0.0355244	AKT1, PTGS2, MTOR	34	136	15081	9.78439	1	0.160301	47.6242
GOTERM_BP_FAT	GO:0007186	G-protein coupled receptor signaling pathway	17.6471	0.0364143	CXCL1, AKT1, CCL2, C3, C5, ACKR3	34	853	15081	3.11999	1	0.16378	48.4816
GOTERM_BP_FAT	GO:0090201	negative regulation of release of cytochrome c from mitochondria	5.88235	0.0365741	AKT1, BCL2L1	34	17	15081	52.1834	1	0.164192	48.6341
GOTERM_BP_FAT	GO:0010758	regulation of macrophage chemotaxis	5.88235	0.0365741	CCL2, C5	34	17	15081	52.1834	1	0.164192	48.6341
GOTERM_BP_FAT	GO:2000811	negative regulation of anoikis	5.88235	0.0365741	PIK3CA, BCL2L1	34	17	15081	52.1834	1	0.164192	48.6341
GOTERM_BP_FAT	GO:0010638	positive regulation of organelle organization	14.7059	0.0366545	MAPK1, CDKN1B, MMP9, MTOR, CTNNB1	34	580	15081	3.82378	1	0.164271	48.7107
GOTERM_BP_FAT	GO:2000045	regulation of G1/S transition of mitotic cell cycle	8.82353	0.0369651	AKT1, CCND1, CDKN1B	34	139	15081	9.57321	1	0.165308	49.0055
GOTERM_BP_FAT	GO:0090002	establishment of protein localization to plasma membrane	8.82353	0.0369651	AKT1, BCL2L1, PIK3R1	34	139	15081	9.57321	1	0.165308	49.0055
GOTERM_BP_FAT	GO:0019827	stem cell population maintenance	8.82353	0.0369651	FOXO1, STAT3, CTNNB1	34	139	15081	9.57321	1	0.165308	49.0055
GOTERM_BP_FAT	GO:0035967	cellular response to topologically incorrect protein	8.82353	0.0374503	CCND1, CCL2, PIK3R1	34	140	15081	9.50483	1	0.167064	49.463
GOTERM_BP_FAT	GO:0018108	peptidyl-tyrosine phosphorylation	11.7647	0.0379178	VEGFC, IL6, MTOR, STAT3	34	341	15081	5.20304	1	0.168738	49.9001
GOTERM_BP_FAT	GO:0048771	tissue remodeling	8.82353	0.037938	IL6, MMP14, CTNNB1	34	141	15081	9.43742	1	0.168561	49.9189
GOTERM_BP_FAT	GO:0014706	striated muscle tissue development	11.7647	0.0381974	NR4A1, RCAN1, MTOR, CTNNB1	34	342	15081	5.18782	1	0.169369	50.1597
GOTERM_BP_FAT	GO:0090150	establishment of protein localization to membrane	11.7647	0.0381974	AKT1, CCL2, BCL2L1, PIK3R1	34	342	15081	5.18782	1	0.169369	50.1597
GOTERM_BP_FAT	GO:0098727	maintenance of cell number	8.82353	0.0384282	FOXO1, STAT3, CTNNB1	34	142	15081	9.37096	1	0.170057	50.3731
GOTERM_BP_FAT	GO:0018212	peptidyl-tyrosine modification	11.7647	0.038478	VEGFC, IL6, MTOR, STAT3	34	343	15081	5.1727	1	0.17	50.4191
GOTERM_BP_FAT	GO:0006412	translation	14.7059	0.0386624	AKT1, MAPK1, IL6, MTOR, STAT3	34	590	15081	3.75897	1	0.170495	50.5888
GOTERM_BP_FAT	GO:0006206	pyrimidine nucleobase metabolic process	5.88235	0.0386846	MAPK1, MTOR	34	18	15081	49.2843	1	0.170325	50.6092
GOTERM_BP_FAT	GO:0002250	adaptive immune response	11.7647	0.0387597	IL6, C3, C5, CFI	34	344	15081	5.15766	1	0.170371	50.6782
GOTERM_BP_FAT	GO:0010212	response to ionizing radiation	8.82353	0.0389208	CCND1, CCL2, BCL2L1	34	143	15081	9.30543	1	0.170767	50.8258
GOTERM_BP_FAT	GO:0006631	fatty acid metabolic process	11.7647	0.0393263	AKT1, PTGS2, C3, MTOR	34	346	15081	5.12785	1	0.172154	51.1954
GOTERM_BP_FAT	GO:0001890	placenta development	8.82353	0.0394159	AKT1, MAPK1, PTGS2	34	144	15081	9.24081	1	0.172256	51.2767
GOTERM_BP_FAT	GO:0007417	central nervous system development	17.6471	0.0394837	AKT1, MAPK1, RCAN1, MTOR, STAT3, CTNNB1	34	872	15081	3.05201	1	0.172269	51.3382
GOTERM_BP_FAT	GO:0071478	cellular response to radiation	8.82353	0.0399133	PTGS2, BCL2L1, PIK3R1	34	145	15081	9.17708	1	0.173743	51.7259
GOTERM_BP_FAT	GO:0030307	positive regulation of cell growth	8.82353	0.0399133	AKT1, MTOR, MMP14	34	145	15081	9.17708	1	0.173743	51.7259
GOTERM_BP_FAT	GO:0051345	positive regulation of hydrolase activity	17.6471	0.0399826	AKT1, ARHGAP22, CDKN1B, CCL2, MMP14, STAT3	34	875	15081	3.04155	1	0.17376	51.7881
GOTERM_BP_FAT	GO:0060259	regulation of feeding behavior	5.88235	0.0407907	MTOR, STAT3	34	19	15081	46.6904	1	0.176742	52.5086
GOTERM_BP_FAT	GO:0044321	response to leptin	5.88235	0.0407907	CCND1, STAT3	34	19	15081	46.6904	1	0.176742	52.5086
GOTERM_BP_FAT	GO:0060716	labyrinthine layer blood vessel development	5.88235	0.0407907	AKT1, MAPK1	34	19	15081	46.6904	1	0.176742	52.5086
GOTERM_BP_FAT	GO:0060438	trachea development	5.88235	0.0407907	MAPK1, CTNNB1	34	19	15081	46.6904	1	0.176742	52.5086
GOTERM_BP_FAT	GO:0014074	response to purine-containing compound	8.82353	0.0409155	IL6, CCL2, PTGS2	34	147	15081	9.05222	1	0.176977	52.619
GOTERM_BP_FAT	GO:0010565	regulation of cellular ketone metabolic process	8.82353	0.0419273	AKT1, PTGS2, MTOR	34	149	15081	8.93071	1	0.180747	53.5048
GOTERM_BP_FAT	GO:0051171	regulation of nitrogen compound metabolic process	44.1176	0.0422316	IL6, PTGS2, NR4A1, FOXO1, RCAN1, STAT3, CTNNB1, AKT1, ARHGAP22, MAPK1, CCND1, CDKN1B, PIK3CA, MTOR, PIK3R1	34	4101	15081	1.62238	1	0.181686	53.7681
GOTERM_BP_FAT	GO:0002052	positive regulation of neuroblast proliferation	5.88235	0.0428922	VEGFC, CTNNB1	34	20	15081	44.3559	1	0.184032	54.335
GOTERM_BP_FAT	GO:1903792	negative regulation of anion transport	5.88235	0.0428922	AKT1, MTOR	34	20	15081	44.3559	1	0.184032	54.335
GOTERM_BP_FAT	GO:0031646	positive regulation of neurological system process	5.88235	0.0428922	IL6, MTOR	34	20	15081	44.3559	1	0.184032	54.335
GOTERM_BP_FAT	GO:0010952	positive regulation of peptidase activity	8.82353	0.0429485	CDKN1B, MMP14, STAT3	34	151	15081	8.81243	1	0.183981	54.383
GOTERM_BP_FAT	GO:1902806	regulation of cell cycle G1/S phase transition	8.82353	0.0429485	AKT1, CCND1, CDKN1B	34	151	15081	8.81243	1	0.183981	54.383
GOTERM_BP_FAT	GO:0060537	muscle tissue development	11.7647	0.0431131	NR4A1, RCAN1, MTOR, CTNNB1	34	359	15081	4.94216	1	0.184357	54.5231
GOTERM_BP_FAT	GO:0051090	regulation of sequence-specific DNA binding transcription factor activity	11.7647	0.0434119	AKT1, MAPK1, IL6, CTNNB1	34	360	15081	4.92843	1	0.18526	54.7762
GOTERM_BP_FAT	GO:0031669	cellular response to nutrient levels	8.82353	0.0434627	IL6, FOXO1, MTOR	34	152	15081	8.75445	1	0.185186	54.8192
GOTERM_BP_FAT	GO:0043043	peptide biosynthetic process	14.7059	0.0435201	AKT1, MAPK1, IL6, MTOR, STAT3	34	613	15081	3.61793	1	0.185139	54.8677
GOTERM_BP_FAT	GO:0006091	generation of precursor metabolites and energy	11.7647	0.0437116	AKT1, PIK3CA, MTOR, STAT3	34	361	15081	4.91478	1	0.185616	55.029
GOTERM_BP_FAT	GO:0008643	carbohydrate transport	8.82353	0.0444979	AKT1, C3, PIK3R1	34	154	15081	8.64076	1	0.188411	55.6855
GOTERM_BP_FAT	GO:0006355	regulation of transcription, DNA-templated	38.2353	0.0448708	AKT1, MAPK1, ARHGAP22, IL6, CCND1, CDKN1B, FOXO1, NR4A1, RCAN1, MTOR, PIK3R1, STAT3, CTNNB1	34	3342	15081	1.72539	1	0.189586	55.9937
GOTERM_BP_FAT	GO:0002683	negative regulation of immune system process	11.7647	0.0455325	CCL2, C5, PIK3R1, CTNNB1	34	367	15081	4.83443	1	0.191873	56.5356
GOTERM_BP_FAT	GO:0007093	mitotic cell cycle checkpoint	8.82353	0.0460681	CCND1, CDKN1B, BCL2L1	34	157	15081	8.47565	1	0.193662	56.9696
GOTERM_BP_FAT	GO:0002699	positive regulation of immune effector process	8.82353	0.046596	IL6, CCL2, C3	34	158	15081	8.422	1	0.195414	57.3935
GOTERM_BP_FAT	GO:1903506	regulation of nucleic acid-templated transcription	38.2353	0.0467504	AKT1, MAPK1, ARHGAP22, IL6, CCND1, CDKN1B, FOXO1, NR4A1, RCAN1, MTOR, PIK3R1, STAT3, CTNNB1	34	3362	15081	1.71513	1	0.195724	57.5166
GOTERM_BP_FAT	GO:0010226	response to lithium ion	5.88235	0.047082	CDKN1B, PTGS2	34	22	15081	40.3235	1	0.196711	57.7801
GOTERM_BP_FAT	GO:0097009	energy homeostasis	5.88235	0.047082	PIK3CA, STAT3	34	22	15081	40.3235	1	0.196711	57.7801
GOTERM_BP_FAT	GO:0050852	T cell receptor signaling pathway	8.82353	0.0471262	MAPK1, PIK3CA, PIK3R1	34	159	15081	8.36903	1	0.196597	57.8151
GOTERM_BP_FAT	GO:0009749	response to glucose	8.82353	0.0476587	CDKN1B, PIK3CA, ANGPT2	34	160	15081	8.31673	1	0.198345	58.2346
GOTERM_BP_FAT	GO:0043603	cellular amide metabolic process	17.6471	0.0479404	AKT1, MAPK1, IL6, PTGS2, MTOR, STAT3	34	920	15081	2.89277	1	0.199133	58.455
GOTERM_BP_FAT	GO:0007219	Notch signaling pathway	8.82353	0.0481933	CDKN1B, MMP14, STAT3	34	161	15081	8.26507	1	0.199808	58.6519
GOTERM_BP_FAT	GO:0071229	cellular response to acid chemical	8.82353	0.0481933	CCL2, BCL2L1, MMP2	34	161	15081	8.26507	1	0.199808	58.6519
GOTERM_BP_FAT	GO:2001141	regulation of RNA biosynthetic process	38.2353	0.0482947	AKT1, MAPK1, ARHGAP22, IL6, CCND1, CDKN1B, FOXO1, NR4A1, RCAN1, MTOR, PIK3R1, STAT3, CTNNB1	34	3378	15081	1.70701	1	0.199907	58.7306
GOTERM_BP_FAT	GO:0048468	cell development	26.4706	0.0483167	AKT1, MAPK1, VEGFC, IL6, BCL2L1, MTOR, ANGPT2, STAT3, CTNNB1	34	1900	15081	2.10107	1	0.199705	58.7476
GOTERM_BP_FAT	GO:0050769	positive regulation of neurogenesis	11.7647	0.0483345	VEGFC, IL6, MTOR, CTNNB1	34	376	15081	4.71871	1	0.199487	58.7614
GOTERM_BP_FAT	GO:0006812	cation transport	17.6471	0.0488798	AKT1, CDKN1B, CCL2, PTGS2, MMP9, CTNNB1	34	925	15081	2.87714	1	0.201259	59.1819
GOTERM_BP_FAT	GO:0033598	mammary gland epithelial cell proliferation	5.88235	0.0491702	MAPK1, CCND1	34	23	15081	38.5703	1	0.202065	59.4041
GOTERM_BP_FAT	GO:0006986	response to unfolded protein	8.82353	0.0492694	CCND1, CCL2, PIK3R1	34	163	15081	8.16366	1	0.202151	59.4797
GOTERM_BP_FAT	GO:0051649	establishment of localization in cell	26.4706	0.0496067	AKT1, MAPK1, IL6, CCL2, PTGS2, MTOR, PIK3R1, STAT3, CTNNB1	34	1910	15081	2.09007	1	0.203129	59.736
GOTERM_BP_FAT	GO:0031099	regeneration	8.82353	0.0498107	CCND1, CCL2, ANGPT2	34	164	15081	8.11388	1	0.203605	59.8903
GOTERM_BP_FAT	GO:0007519	skeletal muscle tissue development	8.82353	0.0508999	NR4A1, RCAN1, CTNNB1	34	166	15081	8.01612	1	0.207373	60.7044
GOTERM_BP_FAT	GO:0070374	positive regulation of ERK1 and ERK2 cascade	8.82353	0.0508999	IL6, CCL2, ACKR3	34	166	15081	8.01612	1	0.207373	60.7044
GOTERM_BP_FAT	GO:2000209	regulation of anoikis	5.88235	0.051254	PIK3CA, BCL2L1	34	24	15081	36.9632	1	0.208395	60.9657
GOTERM_BP_FAT	GO:0045671	negative regulation of osteoclast differentiation	5.88235	0.051254	PIK3R1, CTNNB1	34	24	15081	36.9632	1	0.208395	60.9657
GOTERM_BP_FAT	GO:0006629	lipid metabolic process	20.5882	0.0513243	AKT1, PLCB3, PTGS2, C3, PIK3CA, MTOR, PIK3R1	34	1250	15081	2.48393	1	0.208364	61.0175
GOTERM_BP_FAT	GO:0008217	regulation of blood pressure	8.82353	0.0519977	VEGFC, PLCB3, PTGS2	34	168	15081	7.92069	1	0.210559	61.5092
GOTERM_BP_FAT	GO:0001558	regulation of cell growth	11.7647	0.0528603	AKT1, CDKN1B, MTOR, MMP14	34	390	15081	4.54932	1	0.213438	62.1307
GOTERM_BP_FAT	GO:0019219	regulation of nucleobase-containing compound metabolic process	41.1765	0.0529378	IL6, NR4A1, FOXO1, RCAN1, STAT3, CTNNB1, AKT1, ARHGAP22, MAPK1, CCND1, CDKN1B, PIK3CA, MTOR, PIK3R1	34	3819	15081	1.62603	1	0.213426	62.186
GOTERM_BP_FAT	GO:0006259	DNA metabolic process	17.6471	0.0531457	AKT1, MAPK1, IL6, PIK3CA, MTOR, CTNNB1	34	947	15081	2.8103	1	0.213891	62.3342
GOTERM_BP_FAT	GO:0060343	trabecula formation	5.88235	0.0533333	ADAMTS1, MMP2	34	25	15081	35.4847	1	0.214281	62.4674
GOTERM_BP_FAT	GO:0048246	macrophage chemotaxis	5.88235	0.0533333	CCL2, C5	34	25	15081	35.4847	1	0.214281	62.4674
GOTERM_BP_FAT	GO:0050926	regulation of positive chemotaxis	5.88235	0.0533333	VEGFC, ANGPT2	34	25	15081	35.4847	1	0.214281	62.4674
GOTERM_BP_FAT	GO:0010556	regulation of macromolecule biosynthetic process	41.1765	0.0534384	IL6, CCL2, NR4A1, FOXO1, RCAN1, STAT3, CTNNB1, AKT1, ARHGAP22, MAPK1, CCND1, CDKN1B, MTOR, PIK3R1	34	3824	15081	1.62391	1	0.214369	62.5418
GOTERM_BP_FAT	GO:0030324	lung development	8.82353	0.0542191	MAPK1, MMP14, CTNNB1	34	172	15081	7.73649	1	0.216912	63.0903
GOTERM_BP_FAT	GO:0061138	morphogenesis of a branching epithelium	8.82353	0.0547797	IL6, MMP14, CTNNB1	34	173	15081	7.69177	1	0.218646	63.4796
GOTERM_BP_FAT	GO:0060538	skeletal muscle organ development	8.82353	0.0553424	NR4A1, RCAN1, CTNNB1	34	174	15081	7.64757	1	0.220379	63.8663
GOTERM_BP_FAT	GO:1902230	negative regulation of intrinsic apoptotic signaling pathway in response to DNA damage	5.88235	0.0554082	ACKR3, BCL2L1	34	26	15081	34.1199	1	0.220316	63.9114
GOTERM_BP_FAT	GO:1902692	regulation of neuroblast proliferation	5.88235	0.0554082	VEGFC, CTNNB1	34	26	15081	34.1199	1	0.220316	63.9114
GOTERM_BP_FAT	GO:1903959	regulation of anion transmembrane transport	5.88235	0.0554082	AKT1, MTOR	34	26	15081	34.1199	1	0.220316	63.9114
GOTERM_BP_FAT	GO:0030323	respiratory tube development	8.82353	0.056474	MAPK1, MMP14, CTNNB1	34	176	15081	7.56066	1	0.223844	64.6325
GOTERM_BP_FAT	GO:0045637	regulation of myeloid cell differentiation	8.82353	0.0570429	MTOR, PIK3R1, CTNNB1	34	177	15081	7.51795	1	0.225576	65.0118
GOTERM_BP_FAT	GO:0030278	regulation of ossification	8.82353	0.0570429	MAPK1, IL6, CTNNB1	34	177	15081	7.51795	1	0.225576	65.0118
GOTERM_BP_FAT	GO:0010962	regulation of glucan biosynthetic process	5.88235	0.0574787	AKT1, MTOR	34	27	15081	32.8562	1	0.226825	65.2999
GOTERM_BP_FAT	GO:0046320	regulation of fatty acid oxidation	5.88235	0.0574787	AKT1, MTOR	34	27	15081	32.8562	1	0.226825	65.2999
GOTERM_BP_FAT	GO:0005979	regulation of glycogen biosynthetic process	5.88235	0.0574787	AKT1, MTOR	34	27	15081	32.8562	1	0.226825	65.2999
GOTERM_BP_FAT	GO:0043276	anoikis	5.88235	0.0574787	PIK3CA, BCL2L1	34	27	15081	32.8562	1	0.226825	65.2999
GOTERM_BP_FAT	GO:0051973	positive regulation of telomerase activity	5.88235	0.0574787	MAPK1, CTNNB1	34	27	15081	32.8562	1	0.226825	65.2999
GOTERM_BP_FAT	GO:0035966	response to topologically incorrect protein	8.82353	0.0581867	CCND1, CCL2, PIK3R1	34	179	15081	7.43395	1	0.229037	65.763
GOTERM_BP_FAT	GO:0031668	cellular response to extracellular stimulus	8.82353	0.0587617	IL6, FOXO1, MTOR	34	180	15081	7.39265	1	0.230766	66.1348
GOTERM_BP_FAT	GO:0043604	amide biosynthetic process	14.7059	0.059319	AKT1, MAPK1, IL6, MTOR, STAT3	34	679	15081	3.26627	1	0.232425	66.4915
GOTERM_BP_FAT	GO:0048568	embryonic organ development	11.7647	0.0593227	AKT1, MAPK1, MMP14, CTNNB1	34	409	15081	4.33798	1	0.232127	66.4939
GOTERM_BP_FAT	GO:0006914	autophagy	11.7647	0.0593227	AKT1, FOXO1, BCL2L1, MTOR	34	409	15081	4.33798	1	0.232127	66.4939
GOTERM_BP_FAT	GO:0060674	placenta blood vessel development	5.88235	0.0595448	AKT1, MAPK1	34	28	15081	31.6828	1	0.232598	66.635
GOTERM_BP_FAT	GO:0051252	regulation of RNA metabolic process	38.2353	0.0600392	AKT1, MAPK1, ARHGAP22, IL6, CCND1, CDKN1B, FOXO1, NR4A1, RCAN1, MTOR, PIK3R1, STAT3, CTNNB1	34	3489	15081	1.6527	1	0.234023	66.9473
GOTERM_BP_FAT	GO:0044255	cellular lipid metabolic process	17.6471	0.0612404	AKT1, PTGS2, C3, PIK3CA, MTOR, PIK3R1	34	986	15081	2.69914	1	0.237912	67.6944
GOTERM_BP_FAT	GO:0097659	nucleic acid-templated transcription	38.2353	0.0613041	AKT1, MAPK1, ARHGAP22, IL6, CCND1, CDKN1B, FOXO1, NR4A1, RCAN1, MTOR, PIK3R1, STAT3, CTNNB1	34	3500	15081	1.6475	1	0.237819	67.7335
GOTERM_BP_FAT	GO:0001953	negative regulation of cell-matrix adhesion	5.88235	0.0616066	MMP14, PIK3R1	34	29	15081	30.5903	1	0.238556	67.9189
GOTERM_BP_FAT	GO:0042755	eating behavior	5.88235	0.0616066	MTOR, STAT3	34	29	15081	30.5903	1	0.238556	67.9189
GOTERM_BP_FAT	GO:0048713	regulation of oligodendrocyte differentiation	5.88235	0.0616066	MTOR, CTNNB1	34	29	15081	30.5903	1	0.238556	67.9189
GOTERM_BP_FAT	GO:0038093	Fc receptor signaling pathway	8.82353	0.0616666	MAPK1, PIK3CA, PIK3R1	34	185	15081	7.19285	1	0.238449	67.9556
GOTERM_BP_FAT	GO:0048699	generation of neurons	20.5882	0.06212	AKT1, MAPK1, VEGFC, IL6, MTOR, STAT3, CTNNB1	34	1311	15081	2.36835	1	0.239706	68.2313
GOTERM_BP_FAT	GO:0001649	osteoblast differentiation	8.82353	0.0628423	AKT1, IL6, CTNNB1	34	187	15081	7.11592	1	0.241887	68.6659
GOTERM_BP_FAT	GO:0001893	maternal placenta development	5.88235	0.0636639	AKT1, PTGS2	34	30	15081	29.5706	1	0.244398	69.1535
GOTERM_BP_FAT	GO:0010831	positive regulation of myotube differentiation	5.88235	0.0636639	MTOR, MMP14	34	30	15081	29.5706	1	0.244398	69.1535
GOTERM_BP_FAT	GO:0032965	regulation of collagen biosynthetic process	5.88235	0.0636639	IL6, CCL2	34	30	15081	29.5706	1	0.244398	69.1535
GOTERM_BP_FAT	GO:0032212	positive regulation of telomere maintenance via telomerase	5.88235	0.0636639	MAPK1, CTNNB1	34	30	15081	29.5706	1	0.244398	69.1535
GOTERM_BP_FAT	GO:0001763	morphogenesis of a branching structure	8.82353	0.0652168	IL6, MMP14, CTNNB1	34	191	15081	6.96689	1	0.249396	70.0555
GOTERM_BP_FAT	GO:1904358	positive regulation of telomere maintenance via telomere lengthening	5.88235	0.0657169	MAPK1, CTNNB1	34	31	15081	28.6167	1	0.250776	70.3406
GOTERM_BP_FAT	GO:0033198	response to ATP	5.88235	0.0657169	CCL2, PTGS2	34	31	15081	28.6167	1	0.250776	70.3406
GOTERM_BP_FAT	GO:0051924	regulation of calcium ion transport	8.82353	0.0664154	CCL2, PTGS2, CTNNB1	34	193	15081	6.8947	1	0.252824	70.7346
GOTERM_BP_FAT	GO:0032872	regulation of stress-activated MAPK cascade	8.82353	0.0676215	AKT1, MAPK1, FOXO1	34	195	15081	6.82398	1	0.256577	71.4033
GOTERM_BP_FAT	GO:0045907	positive regulation of vasoconstriction	5.88235	0.0677654	AKT1, PTGS2	34	32	15081	27.7224	1	0.256732	71.4822
GOTERM_BP_FAT	GO:0002042	cell migration involved in sprouting angiogenesis	5.88235	0.0677654	PTGS2, NR4A1	34	32	15081	27.7224	1	0.256732	71.4822
GOTERM_BP_FAT	GO:0070873	regulation of glycogen metabolic process	5.88235	0.0677654	AKT1, MTOR	34	32	15081	27.7224	1	0.256732	71.4822
GOTERM_BP_FAT	GO:0002686	negative regulation of leukocyte migration	5.88235	0.0677654	CCL2, C5	34	32	15081	27.7224	1	0.256732	71.4822
GOTERM_BP_FAT	GO:0043277	apoptotic cell clearance	5.88235	0.0677654	CCL2, C3	34	32	15081	27.7224	1	0.256732	71.4822
GOTERM_BP_FAT	GO:0048009	insulin-like growth factor receptor signaling pathway	5.88235	0.0677654	AKT1, PIK3R1	34	32	15081	27.7224	1	0.256732	71.4822
GOTERM_BP_FAT	GO:0051962	positive regulation of nervous system development	11.7647	0.0679996	VEGFC, IL6, MTOR, CTNNB1	34	433	15081	4.09754	1	0.257189	71.61
GOTERM_BP_FAT	GO:1904950	negative regulation of establishment of protein localization	8.82353	0.0682274	IL6, BCL2L1, MTOR	34	196	15081	6.78917	1	0.257624	71.7337
GOTERM_BP_FAT	GO:0070302	regulation of stress-activated protein kinase signaling cascade	8.82353	0.0682274	AKT1, MAPK1, FOXO1	34	196	15081	6.78917	1	0.257624	71.7337
GOTERM_BP_FAT	GO:1902229	regulation of intrinsic apoptotic signaling pathway in response to DNA damage	5.88235	0.0698097	ACKR3, BCL2L1	34	33	15081	26.8824	1	0.262588	72.5798
GOTERM_BP_FAT	GO:0034405	response to fluid shear stress	5.88235	0.0698097	AKT1, PTGS2	34	33	15081	26.8824	1	0.262588	72.5798
GOTERM_BP_FAT	GO:0060541	respiratory system development	8.82353	0.0700559	MAPK1, MMP14, CTNNB1	34	199	15081	6.68682	1	0.263073	72.7093
GOTERM_BP_FAT	GO:0045742	positive regulation of epidermal growth factor receptor signaling pathway	5.88235	0.0718496	AKT1, MMP9	34	34	15081	26.0917	1	0.268687	73.6353
GOTERM_BP_FAT	GO:0090004	positive regulation of establishment of protein localization to plasma membrane	5.88235	0.0718496	AKT1, PIK3R1	34	34	15081	26.0917	1	0.268687	73.6353
GOTERM_BP_FAT	GO:0032885	regulation of polysaccharide biosynthetic process	5.88235	0.0718496	AKT1, MTOR	34	34	15081	26.0917	1	0.268687	73.6353
GOTERM_BP_FAT	GO:0010907	positive regulation of glucose metabolic process	5.88235	0.0718496	AKT1, FOXO1	34	34	15081	26.0917	1	0.268687	73.6353
GOTERM_BP_FAT	GO:0072659	protein localization to plasma membrane	8.82353	0.0719006	AKT1, BCL2L1, PIK3R1	34	202	15081	6.58751	1	0.268515	73.6612
GOTERM_BP_FAT	GO:0032846	positive regulation of homeostatic process	8.82353	0.0719006	MAPK1, PTGS2, CTNNB1	34	202	15081	6.58751	1	0.268515	73.6612
GOTERM_BP_FAT	GO:0051641	cellular localization	29.4118	0.0723334	AKT1, MAPK1, IL6, CCL2, PTGS2, BCL2L1, MTOR, PIK3R1, STAT3, CTNNB1	34	2431	15081	1.82459	1	0.269602	73.8799
GOTERM_BP_FAT	GO:2001240	negative regulation of extrinsic apoptotic signaling pathway in absence of ligand	5.88235	0.0738851	AKT1, BCL2L1	34	35	15081	25.3462	1	0.274355	74.6502
GOTERM_BP_FAT	GO:1901099	negative regulation of signal transduction in absence of ligand	5.88235	0.0738851	AKT1, BCL2L1	34	35	15081	25.3462	1	0.274355	74.6502
GOTERM_BP_FAT	GO:1901186	positive regulation of ERBB signaling pathway	5.88235	0.0738851	AKT1, MMP9	34	35	15081	25.3462	1	0.274355	74.6502
GOTERM_BP_FAT	GO:0010712	regulation of collagen metabolic process	5.88235	0.0738851	IL6, CCL2	34	35	15081	25.3462	1	0.274355	74.6502
GOTERM_BP_FAT	GO:0050851	antigen receptor-mediated signaling pathway	8.82353	0.0743852	MAPK1, PIK3CA, PIK3R1	34	206	15081	6.45959	1	0.275644	74.8938
GOTERM_BP_FAT	GO:0048705	skeletal system morphogenesis	8.82353	0.0743852	MMP14, MMP2, CTNNB1	34	206	15081	6.45959	1	0.275644	74.8938
GOTERM_BP_FAT	GO:0032774	RNA biosynthetic process	38.2353	0.0752642	AKT1, MAPK1, ARHGAP22, IL6, CCND1, CDKN1B, FOXO1, NR4A1, RCAN1, MTOR, PIK3R1, STAT3, CTNNB1	34	3612	15081	1.59642	1	0.278161	75.3167
GOTERM_BP_FAT	GO:0050714	positive regulation of protein secretion	8.82353	0.0756379	VEGFC, IL6, C5	34	208	15081	6.39748	1	0.279026	75.4945
GOTERM_BP_FAT	GO:0044246	regulation of multicellular organismal metabolic process	5.88235	0.0759164	IL6, CCL2	34	36	15081	24.6422	1	0.27958	75.6261
GOTERM_BP_FAT	GO:0032964	collagen biosynthetic process	5.88235	0.0759164	IL6, CCL2	34	36	15081	24.6422	1	0.27958	75.6261
GOTERM_BP_FAT	GO:0016055	Wnt signaling pathway	11.7647	0.0768354	PLCB3, CCND1, FOXO1, CTNNB1	34	456	15081	3.89087	1	0.282201	76.0559
GOTERM_BP_FAT	GO:0198738	cell-cell signaling by wnt	11.7647	0.0772308	PLCB3, CCND1, FOXO1, CTNNB1	34	457	15081	3.88235	1	0.283124	76.2386
GOTERM_BP_FAT	GO:0006811	ion transport	20.5882	0.0773844	AKT1, CDKN1B, CCL2, PTGS2, MMP9, MTOR, CTNNB1	34	1387	15081	2.23858	1	0.283267	76.3092
GOTERM_BP_FAT	GO:1903078	positive regulation of protein localization to plasma membrane	5.88235	0.0779433	AKT1, PIK3R1	34	37	15081	23.9762	1	0.284708	76.5645
GOTERM_BP_FAT	GO:0007223	Wnt signaling pathway, calcium modulating pathway	5.88235	0.0779433	PLCB3, CTNNB1	34	37	15081	23.9762	1	0.284708	76.5645
GOTERM_BP_FAT	GO:0070849	response to epidermal growth factor	5.88235	0.0779433	AKT1, MAPK1	34	37	15081	23.9762	1	0.284708	76.5645
GOTERM_BP_FAT	GO:0006111	regulation of gluconeogenesis	5.88235	0.0779433	IL6, FOXO1	34	37	15081	23.9762	1	0.284708	76.5645
GOTERM_BP_FAT	GO:1904377	positive regulation of protein localization to cell periphery	5.88235	0.0779433	AKT1, PIK3R1	34	37	15081	23.9762	1	0.284708	76.5645
GOTERM_BP_FAT	GO:0006366	transcription from RNA polymerase II promoter	23.5294	0.0782247	AKT1, IL6, CCND1, FOXO1, NR4A1, PIK3R1, STAT3, CTNNB1	34	1738	15081	2.0417	1	0.285257	76.6921
GOTERM_BP_FAT	GO:0072657	protein localization to membrane	11.7647	0.0788217	AKT1, CCL2, BCL2L1, PIK3R1	34	461	15081	3.84867	1	0.286811	76.9605
GOTERM_BP_FAT	GO:0007162	negative regulation of cell adhesion	8.82353	0.079437	MMP14, ANGPT2, PIK3R1	34	214	15081	6.21811	1	0.288416	77.2341
GOTERM_BP_FAT	GO:0009112	nucleobase metabolic process	5.88235	0.0799658	MAPK1, MTOR	34	38	15081	23.3452	1	0.289741	77.4668
GOTERM_BP_FAT	GO:0030857	negative regulation of epithelial cell differentiation	5.88235	0.0799658	CCND1, CTNNB1	34	38	15081	23.3452	1	0.289741	77.4668
GOTERM_BP_FAT	GO:0042517	positive regulation of tyrosine phosphorylation of Stat3 protein	5.88235	0.0799658	IL6, STAT3	34	38	15081	23.3452	1	0.289741	77.4668
GOTERM_BP_FAT	GO:2000648	positive regulation of stem cell proliferation	5.88235	0.0799658	VEGFC, CTNNB1	34	38	15081	23.3452	1	0.289741	77.4668
GOTERM_BP_FAT	GO:0071622	regulation of granulocyte chemotaxis	5.88235	0.0799658	CXCL1, CCL2	34	38	15081	23.3452	1	0.289741	77.4668
GOTERM_BP_FAT	GO:0006357	regulation of transcription from RNA polymerase II promoter	23.5294	0.0801629	AKT1, IL6, CCND1, FOXO1, NR4A1, PIK3R1, STAT3, CTNNB1	34	1748	15081	2.03002	1	0.290011	77.553
GOTERM_BP_FAT	GO:0006518	peptide metabolic process	14.7059	0.0805793	AKT1, MAPK1, IL6, MTOR, STAT3	34	754	15081	2.94137	1	0.290972	77.734
GOTERM_BP_FAT	GO:0030163	protein catabolic process	14.7059	0.0818097	AKT1, CDKN1B, FOXO1, MTOR, CTNNB1	34	758	15081	2.92585	1	0.29449	78.2608
GOTERM_BP_FAT	GO:0010883	regulation of lipid storage	5.88235	0.0819841	IL6, C3	34	39	15081	22.7466	1	0.294681	78.3345
GOTERM_BP_FAT	GO:0032881	regulation of polysaccharide metabolic process	5.88235	0.0819841	AKT1, MTOR	34	39	15081	22.7466	1	0.294681	78.3345
GOTERM_BP_FAT	GO:0031334	positive regulation of protein complex assembly	8.82353	0.0820029	CDKN1B, MTOR, CTNNB1	34	218	15081	6.10402	1	0.294383	78.3424
GOTERM_BP_FAT	GO:0042180	cellular ketone metabolic process	8.82353	0.0826485	AKT1, PTGS2, MTOR	34	219	15081	6.07615	1	0.296046	78.6131
GOTERM_BP_FAT	GO:0010720	positive regulation of cell development	11.7647	0.0828628	VEGFC, IL6, MTOR, CTNNB1	34	471	15081	3.76695	1	0.296357	78.7023
GOTERM_BP_FAT	GO:0000082	G1/S transition of mitotic cell cycle	8.82353	0.0832957	AKT1, CCND1, CDKN1B	34	220	15081	6.04853	1	0.297348	78.8813
GOTERM_BP_FAT	GO:0097191	extrinsic apoptotic signaling pathway	8.82353	0.0832957	AKT1, BCL2L1, PIK3R1	34	220	15081	6.04853	1	0.297348	78.8813
GOTERM_BP_FAT	GO:0046777	protein autophosphorylation	8.82353	0.0839444	AKT1, VEGFC, MTOR	34	221	15081	6.02116	1	0.299005	79.1469
GOTERM_BP_FAT	GO:1990778	protein localization to cell periphery	8.82353	0.0839444	AKT1, BCL2L1, PIK3R1	34	221	15081	6.02116	1	0.299005	79.1469
GOTERM_BP_FAT	GO:0010821	regulation of mitochondrion organization	8.82353	0.0839444	AKT1, MMP9, BCL2L1	34	221	15081	6.02116	1	0.299005	79.1469
GOTERM_BP_FAT	GO:0046326	positive regulation of glucose import	5.88235	0.0839981	AKT1, PIK3R1	34	40	15081	22.1779	1	0.298814	79.1688
GOTERM_BP_FAT	GO:0070303	negative regulation of stress-activated protein kinase signaling cascade	5.88235	0.0839981	AKT1, FOXO1	34	40	15081	22.1779	1	0.298814	79.1688
GOTERM_BP_FAT	GO:0035924	cellular response to vascular endothelial growth factor stimulus	5.88235	0.0839981	AKT1, NR4A1	34	40	15081	22.1779	1	0.298814	79.1688
GOTERM_BP_FAT	GO:0000060	protein import into nucleus, translocation	5.88235	0.0839981	AKT1, IL6	34	40	15081	22.1779	1	0.298814	79.1688
GOTERM_BP_FAT	GO:0032873	negative regulation of stress-activated MAPK cascade	5.88235	0.0839981	AKT1, FOXO1	34	40	15081	22.1779	1	0.298814	79.1688
GOTERM_BP_FAT	GO:0034599	cellular response to oxidative stress	8.82353	0.0845948	AKT1, IL6, FOXO1	34	222	15081	5.99404	1	0.300301	79.4101
GOTERM_BP_FAT	GO:0042113	B cell activation	8.82353	0.0859003	IL6, MMP14, PIK3R1	34	224	15081	5.94052	1	0.303962	79.9288
GOTERM_BP_FAT	GO:0000075	cell cycle checkpoint	8.82353	0.0859003	CCND1, CDKN1B, BCL2L1	34	224	15081	5.94052	1	0.303962	79.9288
GOTERM_BP_FAT	GO:0045599	negative regulation of fat cell differentiation	5.88235	0.0860078	IL6, FOXO1	34	41	15081	21.637	1	0.303931	79.971
GOTERM_BP_FAT	GO:0001501	skeletal system development	11.7647	0.0861604	MMP9, MMP14, MMP2, CTNNB1	34	479	15081	3.70404	1	0.304038	80.0307
GOTERM_BP_FAT	GO:0003007	heart morphogenesis	8.82353	0.0865553	ADAMTS1, MTOR, CTNNB1	34	225	15081	5.91412	1	0.304886	80.1844
GOTERM_BP_FAT	GO:0030001	metal ion transport	14.7059	0.0871453	AKT1, CDKN1B, CCL2, PTGS2, CTNNB1	34	775	15081	2.86167	1	0.306326	80.412
GOTERM_BP_FAT	GO:0051091	positive regulation of sequence-specific DNA binding transcription factor activity	8.82353	0.087212	AKT1, IL6, CTNNB1	34	226	15081	5.88795	1	0.306168	80.4376
GOTERM_BP_FAT	GO:0021700	developmental maturation	8.82353	0.0878701	MTOR, MMP2, CTNNB1	34	227	15081	5.86201	1	0.307808	80.6883
GOTERM_BP_FAT	GO:0010823	negative regulation of mitochondrion organization	5.88235	0.0880133	AKT1, BCL2L1	34	42	15081	21.1218	1	0.307881	80.7424
GOTERM_BP_FAT	GO:0050766	positive regulation of phagocytosis	5.88235	0.0880133	CCL2, C3	34	42	15081	21.1218	1	0.307881	80.7424
GOTERM_BP_FAT	GO:0051972	regulation of telomerase activity	5.88235	0.0880133	MAPK1, CTNNB1	34	42	15081	21.1218	1	0.307881	80.7424
GOTERM_BP_FAT	GO:0043388	positive regulation of DNA binding	5.88235	0.0880133	MMP9, CTNNB1	34	42	15081	21.1218	1	0.307881	80.7424
GOTERM_BP_FAT	GO:0010677	negative regulation of cellular carbohydrate metabolic process	5.88235	0.0880133	IL6, STAT3	34	42	15081	21.1218	1	0.307881	80.7424
GOTERM_BP_FAT	GO:0019752	carboxylic acid metabolic process	14.7059	0.089392	AKT1, PTGS2, C3, MTOR, STAT3	34	782	15081	2.83605	1	0.311686	81.2563
GOTERM_BP_FAT	GO:2000112	regulation of cellular macromolecule biosynthetic process	38.2353	0.0895983	AKT1, MAPK1, ARHGAP22, IL6, CCND1, CDKN1B, FOXO1, NR4A1, RCAN1, MTOR, PIK3R1, STAT3, CTNNB1	34	3713	15081	1.55299	1	0.311943	81.3321
GOTERM_BP_FAT	GO:0006469	negative regulation of protein kinase activity	8.82353	0.0898538	AKT1, IL6, CDKN1B	34	230	15081	5.78555	1	0.312348	81.4255
GOTERM_BP_FAT	GO:0032210	regulation of telomere maintenance via telomerase	5.88235	0.0900144	MAPK1, CTNNB1	34	43	15081	20.6306	1	0.312467	81.4841
GOTERM_BP_FAT	GO:2000179	positive regulation of neural precursor cell proliferation	5.88235	0.0900144	VEGFC, CTNNB1	34	43	15081	20.6306	1	0.312467	81.4841
GOTERM_BP_FAT	GO:0044087	regulation of cellular component biogenesis	14.7059	0.0900392	CDKN1B, MTOR, MMP14, PIK3R1, CTNNB1	34	784	15081	2.82882	1	0.312178	81.4931
GOTERM_BP_FAT	GO:0044057	regulation of system process	11.7647	0.090787	AKT1, IL6, PTGS2, MTOR	34	490	15081	3.62089	1	0.314053	81.7631
GOTERM_BP_FAT	GO:0043436	oxoacid metabolic process	14.7059	0.0910143	AKT1, PTGS2, C3, MTOR, STAT3	34	787	15081	2.81804	1	0.314369	81.8445
GOTERM_BP_FAT	GO:0007050	cell cycle arrest	8.82353	0.091851	CCND1, CDKN1B, MTOR	34	233	15081	5.71106	1	0.316496	82.141
GOTERM_BP_FAT	GO:0009409	response to cold	5.88235	0.0920114	IL6, FOXO1	34	44	15081	20.1618	1	0.316608	82.1973
GOTERM_BP_FAT	GO:0007010	cytoskeleton organization	17.6471	0.0920428	CXCL1, CDKN1B, CCL2, MTOR, PIK3R1, CTNNB1	34	1112	15081	2.3933	1	0.316337	82.2083
GOTERM_BP_FAT	GO:0007423	sensory organ development	11.7647	0.092067	MAPK1, CDKN1B, STAT3, CTNNB1	34	493	15081	3.59885	1	0.316046	82.2168
GOTERM_BP_FAT	GO:0070372	regulation of ERK1 and ERK2 cascade	8.82353	0.0938615	IL6, CCL2, ACKR3	34	236	15081	5.63846	1	0.32098	82.8348
GOTERM_BP_FAT	GO:0045927	positive regulation of growth	8.82353	0.0938615	AKT1, MTOR, MMP14	34	236	15081	5.63846	1	0.32098	82.8348
GOTERM_BP_FAT	GO:0042516	regulation of tyrosine phosphorylation of Stat3 protein	5.88235	0.094004	IL6, STAT3	34	45	15081	19.7137	1	0.321032	82.883
GOTERM_BP_FAT	GO:0048538	thymus development	5.88235	0.094004	MAPK1, CTNNB1	34	45	15081	19.7137	1	0.321032	82.883
GOTERM_BP_FAT	GO:0042503	tyrosine phosphorylation of Stat3 protein	5.88235	0.094004	IL6, STAT3	34	45	15081	19.7137	1	0.321032	82.883
GOTERM_BP_FAT	GO:0032206	positive regulation of telomere maintenance	5.88235	0.094004	MAPK1, CTNNB1	34	45	15081	19.7137	1	0.321032	82.883
GOTERM_BP_FAT	GO:0002762	negative regulation of myeloid leukocyte differentiation	5.88235	0.094004	PIK3R1, CTNNB1	34	45	15081	19.7137	1	0.321032	82.883
GOTERM_BP_FAT	GO:0007507	heart development	11.7647	0.0946502	MAPK1, ADAMTS1, MTOR, CTNNB1	34	499	15081	3.55558	1	0.322563	83.1
GOTERM_BP_FAT	GO:0044843	cell cycle G1/S phase transition	8.82353	0.095885	AKT1, CCND1, CDKN1B	34	239	15081	5.56768	1	0.325804	83.5074
GOTERM_BP_FAT	GO:0030850	prostate gland development	5.88235	0.0959924	CDKN1B, CTNNB1	34	46	15081	19.2852	1	0.325749	83.5424
GOTERM_BP_FAT	GO:0045453	bone resorption	5.88235	0.0959924	IL6, CTNNB1	34	46	15081	19.2852	1	0.325749	83.5424
GOTERM_BP_FAT	GO:0006351	transcription, DNA-templated	35.2941	0.0961077	AKT1, MAPK1, ARHGAP22, IL6, CCND1, CDKN1B, FOXO1, NR4A1, MTOR, PIK3R1, STAT3, CTNNB1	34	3353	15081	1.58745	1	0.325716	83.5799
GOTERM_BP_FAT	GO:0051146	striated muscle cell differentiation	8.82353	0.0972411	AKT1, MTOR, MMP14	34	241	15081	5.52148	1	0.328637	83.9442
GOTERM_BP_FAT	GO:0019725	cellular homeostasis	14.7059	0.0973116	IL6, CCL2, PIK3CA, FOXO1, PIK3R1	34	806	15081	2.75161	1	0.328472	83.9666
GOTERM_BP_FAT	GO:0060324	face development	5.88235	0.0979766	MAPK1, MMP2	34	47	15081	18.8748	1	0.330023	84.1765
GOTERM_BP_FAT	GO:0045912	negative regulation of carbohydrate metabolic process	5.88235	0.0979766	IL6, STAT3	34	47	15081	18.8748	1	0.330023	84.1765
GOTERM_BP_FAT	GO:0051145	smooth muscle cell differentiation	5.88235	0.0979766	RCAN1, CTNNB1	34	47	15081	18.8748	1	0.330023	84.1765
GOTERM_BP_FAT	GO:0002009	morphogenesis of an epithelium	11.7647	0.0985821	VEGFC, IL6, MMP14, CTNNB1	34	508	15081	3.49259	1	0.331397	84.3653
GOTERM_BP_FAT	GO:0090596	sensory organ morphogenesis	8.82353	0.0992859	MAPK1, STAT3, CTNNB1	34	244	15081	5.45359	1	0.333048	84.5821
GOTERM_BP_FAT	GO:1904356	regulation of telomere maintenance via telomere lengthening	5.88235	0.0999566	MAPK1, CTNNB1	34	48	15081	18.4816	1	0.334597	84.7861
GOTERM_BP_FAT	GO:0060711	labyrinthine layer development	5.88235	0.0999566	AKT1, MAPK1	34	48	15081	18.4816	1	0.334597	84.7861
GOTERM_BP_FAT	GO:0034612	response to tumor necrosis factor	8.82353	0.0999702	IL6, CCL2, PTGS2	34	245	15081	5.43133	1	0.334264	84.7902

## Sheet: goterm-CC-FAT
Supplementary Table S2 - Gene Ontology Results - Cellular Components
Category	Term	Count	%	PValue	Genes	List Total	Pop Hits	Pop Total	Fold Enrichment	Bonferroni	Benjamini	FDR
GOTERM_CC_FAT	GO:0005615~extracellular space	15	44.1176	5.32791e-07	CXCL1, IL6, CCL2, C3, CFB, MMP9, C5, MMP2, VEGFC, TNFAIP6, MMP10, CFI, ANGPT2, ADAMTS5, PLAU	33	1305	13460	4.68826	0.000102291	0.000102291	0.000663331
GOTERM_CC_FAT	GO:0005942~phosphatidylinositol 3-kinase complex	3	8.82353	0.000913022	PIK3CA, MTOR, PIK3R1	33	19	13460	64.4019	0.160862	0.0839554	1.1308
GOTERM_CC_FAT	GO:0044421~extracellular region part	18	52.9412	0.00139733	CXCL1, IL6, CCL2, CFB, C3, MMP9, C5, MMP2, CTNNB1, VEGFC, MAPK1, TNFAIP6, MMP10, ADAMTS1, CFI, ANGPT2, ADAMTS5, PLAU	33	3609	13460	2.03431	0.235456	0.0856042	1.72585
GOTERM_CC_FAT	GO:0030054~cell junction	10	29.4118	0.00303056	AKT1, MAPK1, ARHGAP22, PLCB3, CCND1, BCL2L1, MMP14, PIK3R1, PLAU, CTNNB1	33	1332	13460	3.06215	0.44164	0.135573	3.70832
GOTERM_CC_FAT	GO:0005943~phosphatidylinositol 3-kinase complex, class IA	2	5.88235	0.00474935	PIK3CA, PIK3R1	33	2	13460	407.879	0.599102	0.167073	5.75487
GOTERM_CC_FAT	GO:0031012~extracellular matrix	6	17.6471	0.00629325	MMP10, MMP9, ADAMTS1, MMP14, MMP2, ADAMTS5	33	504	13460	4.8557	0.702435	0.182922	7.55899
GOTERM_CC_FAT	GO:0005576~extracellular region	18	52.9412	0.00810581	CXCL1, IL6, CCL2, CFB, C3, MMP9, C5, MMP2, CTNNB1, VEGFC, MAPK1, TNFAIP6, MMP10, ADAMTS1, CFI, ANGPT2, ADAMTS5, PLAU	33	4203	13460	1.7468	0.790422	0.200075	9.6365
GOTERM_CC_FAT	GO:0005578~proteinaceous extracellular matrix	5	14.7059	0.00882985	MMP10, MMP9, ADAMTS1, MMP2, ADAMTS5	33	347	13460	5.87722	0.817838	0.191729	10.4543
GOTERM_CC_FAT	GO:0097651~phosphatidylinositol 3-kinase complex, class I	2	5.88235	0.0118324	PIK3CA, PIK3R1	33	5	13460	163.152	0.898264	0.224254	13.7736
GOTERM_CC_FAT	GO:0005925~focal adhesion	5	14.7059	0.0122573	MAPK1, ARHGAP22, MMP14, PLAU, CTNNB1	33	382	13460	5.33873	0.906327	0.210846	14.234
GOTERM_CC_FAT	GO:0005924~cell-substrate adherens junction	5	14.7059	0.0125858	MAPK1, ARHGAP22, MMP14, PLAU, CTNNB1	33	385	13460	5.29713	0.912122	0.198342	14.5885
GOTERM_CC_FAT	GO:0005901~caveola	3	8.82353	0.0129549	MAPK1, PTGS2, CTNNB1	33	73	13460	16.7621	0.918209	0.188307	14.9852
GOTERM_CC_FAT	GO:0030055~cell-substrate junction	5	14.7059	0.0131458	MAPK1, ARHGAP22, MMP14, PLAU, CTNNB1	33	390	13460	5.22922	0.921191	0.177528	15.1896
GOTERM_CC_FAT	GO:0044853~plasma membrane raft	3	8.82353	0.0161556	MAPK1, PTGS2, CTNNB1	33	82	13460	14.9224	0.95616	0.200183	18.3544
GOTERM_CC_FAT	GO:0061695~transferase complex, transferring phosphorus-containing groups	4	11.7647	0.020031	CCND1, PIK3CA, MTOR, PIK3R1	33	245	13460	6.65925	0.979452	0.228176	22.2693
GOTERM_CC_FAT	GO:0005912~adherens junction	6	17.6471	0.0203274	MAPK1, ARHGAP22, PLCB3, MMP14, PLAU, CTNNB1	33	674	13460	3.63097	0.980611	0.218423	22.5615
GOTERM_CC_FAT	GO:0070161~anchoring junction	6	17.6471	0.0223832	MAPK1, ARHGAP22, PLCB3, MMP14, PLAU, CTNNB1	33	691	13460	3.54164	0.987047	0.225603	24.5605
GOTERM_CC_FAT	GO:0019898~extrinsic component of membrane	4	11.7647	0.0231577	PIK3CA, MTOR, PIK3R1, CTNNB1	33	259	13460	6.29929	0.988875	0.221137	25.3013
GOTERM_CC_FAT	GO:0098589~membrane region	4	11.7647	0.0503019	MAPK1, PTGS2, ACKR3, CTNNB1	33	352	13460	4.63499	0.99995	0.406397	47.4059
GOTERM_CC_FAT	GO:0005911~cell-cell junction	5	14.7059	0.0574934	AKT1, PLCB3, CCND1, PIK3R1, CTNNB1	33	619	13460	3.29466	0.999988	0.433591	52.155
GOTERM_CC_FAT	GO:0005829~cytosol	13	38.2353	0.0679591	FOXO1, BCL2L1, STAT3, CTNNB1, AKT1, ARHGAP22, MAPK1, CCND1, PLCB3, CDKN1B, PIK3CA, MTOR, PIK3R1	33	3280	13460	1.61659	0.999999	0.47453	58.3648

## Sheet: goterms-MF-FAT.
Supplementary Table S2 - Gene Ontology Results - Molecular Function
Category	Term	Count	%	PValue	Genes	List Total	Pop Hits	Pop Total	Fold Enrichment	Bonferroni	Benjamini	FDR
GOTERM_MF_FAT	GO:0004252~serine-type endopeptidase activity	8	23.5294	1.88783e-07	MMP10, C3, CFB, MMP9, CFI, MMP14, MMP2, PLAU	34	183	13973	17.9659	5.11588e-05	5.11588e-05	0.000248357
GOTERM_MF_FAT	GO:0004175~endopeptidase activity	10	29.4118	2.69182e-07	MMP10, C3, CFB, MMP9, ADAMTS1, CFI, MMP14, MMP2, ADAMTS5, PLAU	34	404	13973	10.1725	7.29458e-05	3.64736e-05	0.000354128
GOTERM_MF_FAT	GO:0008236~serine-type peptidase activity	8	23.5294	4.50351e-07	MMP10, C3, CFB, MMP9, CFI, MMP14, MMP2, PLAU	34	208	13973	15.8066	0.000122038	4.06809e-05	0.000592467
GOTERM_MF_FAT	GO:0017171~serine hydrolase activity	8	23.5294	4.96114e-07	MMP10, C3, CFB, MMP9, CFI, MMP14, MMP2, PLAU	34	211	13973	15.5818	0.000134438	3.36112e-05	0.000652671
GOTERM_MF_FAT	GO:0019902~phosphatase binding	7	20.5882	1.30442e-06	AKT1, MAPK1, CDKN1B, FOXO1, PIK3R1, STAT3, CTNNB1	34	152	13973	18.9263	0.000353435	7.0697e-05	0.00171604
GOTERM_MF_FAT	GO:0019903~protein phosphatase binding	6	17.6471	5.25282e-06	AKT1, CDKN1B, FOXO1, PIK3R1, STAT3, CTNNB1	34	109	13973	22.6222	0.00142251	0.000237225	0.00691023
GOTERM_MF_FAT	GO:0070011~peptidase activity, acting on L-amino acid peptides	10	29.4118	5.27237e-06	MMP10, C3, CFB, MMP9, ADAMTS1, CFI, MMP14, MMP2, ADAMTS5, PLAU	34	578	13973	7.11022	0.0014278	0.000204096	0.00693594
GOTERM_MF_FAT	GO:0004222~metalloendopeptidase activity	6	17.6471	5.74327e-06	MMP10, MMP9, ADAMTS1, MMP14, MMP2, ADAMTS5	34	111	13973	22.2146	0.00155522	0.000194535	0.0075554
GOTERM_MF_FAT	GO:0008233~peptidase activity	10	29.4118	7.33699e-06	MMP10, C3, CFB, MMP9, ADAMTS1, CFI, MMP14, MMP2, ADAMTS5, PLAU	34	602	13973	6.82675	0.00198635	0.000220901	0.00965188
GOTERM_MF_FAT	GO:0019901~protein kinase binding	9	26.4706	1.9827e-05	AKT1, MAPK1, CCND1, BCL2L1, MTOR, ANGPT2, PIK3R1, STAT3, CTNNB1	34	515	13973	7.18201	0.00535877	0.000537174	0.0260807
GOTERM_MF_FAT	GO:0005126~cytokine receptor binding	7	20.5882	2.44009e-05	CXCL1, VEGFC, IL6, CCL2, C5, PIK3R1, STAT3	34	253	13973	11.3707	0.0065909	0.000600975	0.0320963
GOTERM_MF_FAT	GO:0030234~enzyme regulator activity	11	32.3529	3.84758e-05	CXCL1, AKT1, ARHGAP22, CCND1, CDKN1B, C3, C5, PIK3CA, RCAN1, MMP14, PIK3R1	34	935	13973	4.83495	0.010373	0.000868551	0.0506057
GOTERM_MF_FAT	GO:0019900~kinase binding	9	26.4706	4.5314e-05	AKT1, MAPK1, CCND1, BCL2L1, MTOR, ANGPT2, PIK3R1, STAT3, CTNNB1	34	578	13973	6.3992	0.0122053	0.000944199	0.0595973
GOTERM_MF_FAT	GO:0008237~metallopeptidase activity	6	17.6471	7.12408e-05	MMP10, MMP9, ADAMTS1, MMP14, MMP2, ADAMTS5	34	187	13973	13.1862	0.0191218	0.00137812	0.0936816
GOTERM_MF_FAT	GO:0005102~receptor binding	12	35.2941	0.000224895	CXCL1, VEGFC, IL6, CCL2, C3, C5, MMP14, ANGPT2, PIK3R1, ADAMTS5, STAT3, CTNNB1	34	1392	13973	3.54285	0.059133	0.00405532	0.295461
GOTERM_MF_FAT	GO:0042379~chemokine receptor binding	4	11.7647	0.000289585	CXCL1, CCL2, C5, STAT3	34	55	13973	29.8888	0.0754878	0.00489355	0.3803
GOTERM_MF_FAT	GO:0098772~molecular function regulator	11	32.3529	0.000673954	CXCL1, AKT1, ARHGAP22, CCND1, CDKN1B, C3, C5, PIK3CA, RCAN1, MMP14, PIK3R1	34	1322	13973	3.41957	0.166985	0.0106897	0.88301
GOTERM_MF_FAT	GO:0016301~kinase activity	9	26.4706	0.00085997	AKT1, MAPK1, CCND1, CDKN1B, CCL2, PIK3CA, MTOR, PIK3R1, PLAU	34	888	13973	4.16524	0.207967	0.0128694	1.12546
GOTERM_MF_FAT	GO:0008134~transcription factor binding	7	20.5882	0.000970027	MAPK1, CCND1, FOXO1, MTOR, PIK3R1, STAT3, CTNNB1	34	498	13973	5.7767	0.231262	0.013747	1.26864
GOTERM_MF_FAT	GO:0019899~enzyme binding	12	35.2941	0.00144054	AKT1, MAPK1, CCND1, CDKN1B, PTGS2, FOXO1, BCL2L1, MTOR, ANGPT2, PIK3R1, STAT3, CTNNB1	34	1728	13973	2.85396	0.323395	0.0193439	1.87863
GOTERM_MF_FAT	GO:0044877~macromolecular complex binding	10	29.4118	0.00204739	CCND1, CDKN1B, MMP9, FOXO1, MTOR, MMP14, PIK3R1, ADAMTS5, STAT3, CTNNB1	34	1263	13973	3.25392	0.426164	0.0261015	2.66022
GOTERM_MF_FAT	GO:0001664~G-protein coupled receptor binding	5	14.7059	0.00238418	CXCL1, CCL2, C3, C5, STAT3	34	241	13973	8.52636	0.476325	0.0289757	3.0915
GOTERM_MF_FAT	GO:0008009~chemokine activity	3	8.82353	0.00439005	CXCL1, CCL2, C5	34	42	13973	29.355	0.696484	0.0505193	5.6238
GOTERM_MF_FAT	GO:0016773~phosphotransferase activity, alcohol group as acceptor	7	20.5882	0.00772442	AKT1, MAPK1, CCND1, CCL2, PIK3CA, MTOR, PIK3R1	34	755	13973	3.81032	0.87772	0.0838363	9.69836
GOTERM_MF_FAT	GO:0019207~kinase regulator activity	4	11.7647	0.00890058	CCND1, CDKN1B, PIK3CA, PIK3R1	34	182	13973	9.03232	0.911332	0.0923661	11.0964
GOTERM_MF_FAT	GO:0061134~peptidase regulator activity	4	11.7647	0.0118065	CDKN1B, C3, C5, MMP14	34	202	13973	8.13803	0.959989	0.116437	14.4652
GOTERM_MF_FAT	GO:0005539~glycosaminoglycan binding	4	11.7647	0.0119645	TNFAIP6, CCL2, ADAMTS1, ADAMTS5	34	203	13973	8.09794	0.961686	0.1138	14.645
GOTERM_MF_FAT	GO:0005125~cytokine activity	4	11.7647	0.0122842	CXCL1, IL6, CCL2, C5	34	205	13973	8.01894	0.964903	0.112751	15.0076
GOTERM_MF_FAT	GO:0004672~protein kinase activity	6	17.6471	0.0151825	AKT1, MAPK1, CCND1, CCL2, PIK3CA, MTOR	34	629	13973	3.92023	0.984173	0.133216	18.2307
GOTERM_MF_FAT	GO:0008047~enzyme activator activity	5	14.7059	0.0224595	CXCL1, ARHGAP22, CDKN1B, PIK3CA, MMP14	34	461	13973	4.45738	0.997879	0.185513	25.8321
GOTERM_MF_FAT	GO:0043560~insulin receptor substrate binding	2	5.88235	0.0256832	PIK3CA, PIK3R1	34	11	13973	74.7219	0.999134	0.203441	28.9861
GOTERM_MF_FAT	GO:0032403~protein complex binding	6	17.6471	0.0292074	CCND1, CDKN1B, MMP9, MMP14, PIK3R1, ADAMTS5	34	745	13973	3.30983	0.999675	0.222005	32.2921
GOTERM_MF_FAT	GO:0004871~signal transducer activity	8	23.5294	0.0347082	MAPK1, PLCB3, CDKN1B, NR4A1, ACKR3, PIK3R1, STAT3, CTNNB1	34	1345	13973	2.44443	0.99993	0.251805	37.169
GOTERM_MF_FAT	GO:0008270~zinc ion binding	7	20.5882	0.042794	MMP10, MMP9, NR4A1, ADAMTS1, MMP14, MMP2, ADAMTS5	34	1108	13973	2.59638	0.999993	0.294329	43.7512
GOTERM_MF_FAT	GO:0008083~growth factor activity	3	8.82353	0.0510015	CXCL1, VEGFC, IL6	34	154	13973	8.00592	0.999999	0.333239	49.7759
GOTERM_MF_FAT	GO:0008201~heparin binding	3	8.82353	0.0515933	CCL2, ADAMTS1, ADAMTS5	34	155	13973	7.95427	0.999999	0.328849	50.1864
GOTERM_MF_FAT	GO:0019887~protein kinase regulator activity	3	8.82353	0.0564173	CCND1, CDKN1B, PIK3CA	34	163	13973	7.56388	1	0.346448	53.4186
GOTERM_MF_FAT	GO:0016538~cyclin-dependent protein serine/threonine kinase regulator activity	2	5.88235	0.057447	CCND1, CDKN1B	34	25	13973	32.8776	1	0.344218	54.0829
GOTERM_MF_FAT	GO:0051721~protein phosphatase 2A binding	2	5.88235	0.0619019	AKT1, FOXO1	34	27	13973	30.4423	1	0.358553	56.8574
GOTERM_MF_FAT	GO:0048020~CCR chemokine receptor binding	2	5.88235	0.0729501	CCL2, STAT3	34	32	13973	25.6857	1	0.401418	63.0836
GOTERM_MF_FAT	GO:0046982~protein heterodimerization activity	4	11.7647	0.076182	NR4A1, BCL2L1, PIK3R1, CTNNB1	34	421	13973	3.90471	1	0.40771	64.7413
GOTERM_MF_FAT	GO:0042802~identical protein binding	7	20.5882	0.0799112	AKT1, MAPK1, PTGS2, MMP9, RCAN1, BCL2L1, STAT3	34	1296	13973	2.21975	1	0.415727	66.5686
GOTERM_MF_FAT	GO:0004674~protein serine/threonine kinase activity	4	11.7647	0.0813549	AKT1, MAPK1, PIK3CA, MTOR	34	433	13973	3.7965	1	0.414206	67.2521
GOTERM_MF_FAT	GO:0016504~peptidase activator activity	2	5.88235	0.083872	CDKN1B, MMP14	34	37	13973	22.2146	1	0.416979	68.4131
GOTERM_MF_FAT	GO:0050839~cell adhesion molecule binding	4	11.7647	0.0866798	PLCB3, MMP14, ADAMTS5, CTNNB1	34	445	13973	3.69412	1	0.420754	69.6633
GOTERM_MF_FAT	GO:0046914~transition metal ion binding	7	20.5882	0.0919446	MMP10, MMP9, NR4A1, ADAMTS1, MMP14, MMP2, ADAMTS5	34	1345	13973	2.13888	1	0.433465	71.8849
GOTERM_MF_FAT	GO:0016303~1-phosphatidylinositol-3-kinase activity	2	5.88235	0.0968137	PIK3CA, PIK3R1	34	43	13973	19.1149	1	0.444078	73.8049
GOTERM_MF_FAT	GO:1901681~sulfur compound binding	3	8.82353	0.0984816	CCL2, ADAMTS1, ADAMTS5	34	225	13973	5.47961	1	0.443079	74.4342
