# Supplementary material for: Network analysis and the impact of Aflibercept on specific mediators of angiogenesis in HUVEC cells
Source: J Cell Mol Med. 2021 Jul 11;25(17):8285–99. doi: 10.1111/jcmm.16778 (PMC8419159; doi:10.1111/jcmm.16778)
Supplement: Supplementary file 5 — Table S3 [file JCMM-25-8285-s007.xlsx]

## Sheet: Centiscape Result
Supplementary Table S3 - Centiscape Result
SUID	annotation name	annotations	Betweenness unDir	Bridging unDir	Centroid unDir	Closeness unDir	Degree unDir	Eccentricity unDir	EigenVector unDir	Ensembl Gene ID	Ensembl Protein ID	Entrez Gene ID	gene name	log score	name	node type	query term	Radiality unDir	RefSeq mRNA ID	RefSeq Protein ID	score	selected	shared name	Stress unDir	Synonym	Uniprot ID
88	serine-type peptidase activity|serine hydrolase activity|endopeptidase activity|serine-type endopeptidase activity|regulation of wound healing	GO:0008236|GO:0017171|GO:0004175|GO:0004252|GO:0061041	82.9941	1.79651	-3	0.0128205	35	0.5	0.216915	ENSG00000122861	ENSP00000474318	5328	PLAU	-0.476988	H__sapiens__1_-706301	query	PLAU	2.5283	NM_002658	NP_002649	0.62065	FALSE	H__sapiens__1_-706301	648	URK	P00749
89	inflammatory response	GO:0006954	36.6087	1.36496	-9	0.0119048	28	0.333333	0.194388	ENSG00000123610	ENSP00000243347	7130	TNFAIP6	-0.476023	H__sapiens__1_-706397	query	TNFAIP6	2.41509	NM_007115	NP_009046	0.621249	FALSE	H__sapiens__1_-706397	302	TSG6	P98066
91	collagen catabolic process|multicellular organismal macromolecule metabolic process|cell growth|positive regulation of cellular component movement|positive regulation of cell migration|extracellular matrix disassembly|multicellular organismal catabolic process|extracellular matrix organization|multicellular organismal metabolic process|positive regulation of locomotion|positive regulation of cell…	GO:0030574|GO:0044259|GO:0016049|GO:0051272|GO:0030335|GO:0022617|GO:0044243|GO:0030198|GO:0044236|GO:0040017|GO:2000147|GO:0032963|GO:0043062	20.4698	0.530672	-13	0.0113636	32	0.333333	0.159059	ENSG00000157227	ENSP00000450323	4323	MMP14	-0.486427	H__sapiens__1_-711076	query	MMP14	2.33962	NM_004995	NP_004986	0.614819	FALSE	H__sapiens__1_-711076	192	MT1-MMP	P50281
93	serine-type peptidase activity|collagen catabolic process|multicellular organismal catabolic process|multicellular organismal macromolecule metabolic process|extracellular matrix organization|multicellular organismal metabolic process|serine hydrolase activity|collagen metabolic process|extracellular matrix disassembly|endopeptidase activity|serine-type endopeptidase activity|extracellular struct…	GO:0008236|GO:0030574|GO:0044243|GO:0044259|GO:0030198|GO:0044236|GO:0017171|GO:0032963|GO:0022617|GO:0004175|GO:0004252|GO:0043062	25.9255	0.478448	-12	0.0114943	38	0.333333	0.161957	ENSG00000087245	ENSP00000461915	4313	MMP2	-0.533424	H__sapiens__1_-702707	query	MMP2	2.35849	NM_004530	NP_004521	0.586593	FALSE	H__sapiens__1_-702707	226	TBE-1	P08253
95	cellular response to peptide hormone stimulus|phosphatidylinositol-mediated signaling|positive regulation of T cell activation|response to peptide hormone|inositol lipid-mediated signaling|protein phosphatase binding|regulation of establishment of protein localization|glucose transport|T cell activation|positive regulation of leukocyte activation|ERBB signaling pathway|phosphatidylinositol 3-kina…	GO:0071375|GO:0048015|GO:0050870|GO:0043434|GO:0048017|GO:0019903|GO:0070201|GO:0015758|GO:0042110|GO:0002696|GO:0038127|GO:0005942|GO:0032869|GO:0038095|GO:0008645|GO:0031294|GO:0008543|GO:1901653|GO:0050900|GO:0071774|GO:0007173|GO:0044344|GO:0038094|GO:0002768|GO:0046854|GO:0032868|GO:0002433|GO:0019216|GO:0071378|GO:0010827|GO:0090003|GO:0038093|GO:0008286|GO:0005126|GO:0060396|GO:0048011|GO:…	81.4144	1.57593	-9	0.0119048	34	0.5	0.156352	ENSG00000145675	ENSP00000431058	5295	PIK3R1	-0.53722	H__sapiens__1_-709718	query	PIK3R1	2.41509	NM_181524	NP_852665	0.58437	FALSE	H__sapiens__1_-709718	708	p85-ALPHA	P27986
96	regulation of complement activation|protein activation cascade|inflammatory response|regulation of inflammatory response|regulation of immune effector process|regulation of protein processing|humoral immune response|regulation of acute inflammatory response|regulation of humoral immune response|complement activation|regulation of protein activation cascade|acute inflammatory response	GO:0030449|GO:0072376|GO:0006954|GO:0050727|GO:0002697|GO:0070613|GO:0006959|GO:0002673|GO:0002920|GO:0006956|GO:2000257|GO:0002526	36.9089	1.68173	-16	0.0108696	23	0.333333	0.103327	ENSG00000205403	ENSP00000483416	3426	CFI	-0.462127	H__sapiens__1_-721232	query	CFI	2.26415	NM_001318057	NP_001304986	0.629942	FALSE	H__sapiens__1_-721232	248	KAF	P05156
98	positive regulation of leukocyte chemotaxis|regulation of behavior|regulation of leukocyte chemotaxis|positive regulation of leukocyte migration|positive regulation of cellular component movement|positive regulation of cell migration|regulation of leukocyte migration|leukocyte migration|positive regulation of chemotaxis|regulation of positive chemotaxis|myeloid leukocyte migration|leukocyte chemo…	GO:0002690|GO:0050795|GO:0002688|GO:0002687|GO:0051272|GO:0030335|GO:0002685|GO:0050900|GO:0050921|GO:0050926|GO:0097529|GO:0030595|GO:0007610|GO:0030168|GO:0050920|GO:0032103|GO:0040017|GO:0050918|GO:2000147|GO:0048520|GO:0060326|GO:0050927	158.835	2.94485	3	0.0133333	33	0.5	0.230379	ENSG00000150630	ENSP00000480043	7424	VEGFC	-0.54549	H__sapiens__1_-710311	query	VEGFC	2.58491	NM_005429	NP_005420	0.579557	FALSE	H__sapiens__1_-710311	972		P49767
101	peptidyl-serine phosphorylation|regulation of chemokine production|positive regulation of secretion|regulation of inflammatory response|JAK-STAT cascade|positive regulation of leukocyte migration|endocrine system development|positive regulation of cytokine production|regulation of leukocyte migration|acute-phase response|positive regulation of T cell activation|leukocyte chemotaxis|positive regul…	GO:0018105|GO:0032642|GO:0051047|GO:0050727|GO:0007259|GO:0002687|GO:0035270|GO:0001819|GO:0002685|GO:0006953|GO:0050870|GO:0030595|GO:0002675|GO:0032722|GO:0031018|GO:0070201|GO:0002697|GO:0032386|GO:0007610|GO:0042110|GO:0050920|GO:0002696|GO:0044236|GO:0045765|GO:0045444|GO:0048520|GO:0009617|GO:0001525|GO:0033993|GO:0050795|GO:0010574|GO:0002688|GO:0031016|GO:0051170|GO:1901342|GO:0051272|GO:…	49.4794	1.34609	-9	0.0119048	33	0.333333	0.184266	ENSG00000136244	ENSP00000405150	3569	IL6	-0.551244	H__sapiens__1_-708233	query	IL6	2.41509	NM_001318095	NP_001305024	0.576233	FALSE	H__sapiens__1_-708233	390	IL-6	P05231
102	blood vessel endothelial cell migration|regulation of epithelial cell proliferation|phosphatidylinositol-mediated signaling|fibroblast growth factor receptor signaling pathway|ameboidal cell migration|positive regulation of epithelial cell proliferation|neurotrophin signaling pathway|epithelial cell proliferation|blood vessel morphogenesis|Fc receptor signaling pathway|inositol lipid-mediated sig…	GO:0043534|GO:0050678|GO:0048015|GO:0008543|GO:0001667|GO:0050679|GO:0038179|GO:0050673|GO:0048514|GO:0038093|GO:0048017|GO:0071774|GO:0001568|GO:0048011|GO:0007173|GO:0030522|GO:0038127|GO:0044344|GO:0002768|GO:0043542|GO:0060326|GO:0010631|GO:0038095|GO:0001525	8.38548	0.587625	-21	0.0103093	20	0.333333	0.107938	ENSG00000123358	ENSP00000457070	3164	NR4A1	-0.47251	H__sapiens__1_-706358	query	NR4A1	2.16981	NM_173157	NP_775180	0.623436	FALSE	H__sapiens__1_-706358	76	NUR77	P22736
104	negative regulation of leukocyte migration|negative regulation of behavior|JAK-STAT cascade|cellular response to lipopolysaccharide|blood vessel morphogenesis|regulation of leukocyte migration|macrophage chemotaxis|cytokine receptor binding|positive regulation of T cell activation|negative regulation of chemotaxis|blood vessel development|leukocyte chemotaxis|behavior|response to molecule of bact…	GO:0002686|GO:0048521|GO:0007259|GO:0071222|GO:0048514|GO:0002685|GO:0048246|GO:0005126|GO:0050870|GO:0050922|GO:0001568|GO:0030595|GO:0007610|GO:0002237|GO:0042110|GO:0042063|GO:0050920|GO:0002696|GO:0014070|GO:0042379|GO:0009617|GO:0001525|GO:0033993|GO:0050795|GO:0006909|GO:0071216|GO:0002688|GO:0006954|GO:0071407|GO:0002694|GO:0001664|GO:0050863|GO:0050865|GO:0006959|GO:0071219|GO:0050900|GO:…	29.2872	0.618405	-10	0.0117647	37	0.333333	0.188406	ENSG00000108691	ENSP00000462156	6347	CCL2	-0.503298	H__sapiens__1_-704553	query	CCL2	2.39623	NM_002982	NP_002973	0.604533	FALSE	H__sapiens__1_-704553	250	SMC-CF	P13500
106	regulation of inflammatory response|regulation of lipid metabolic process|positive regulation of cell migration|positive regulation of cytokine production|acute-phase response|positive regulation of lipid metabolic process|positive regulation vascular endothelial growth factor production|nitric oxide metabolic process|positive regulation of acute inflammatory response|regulation of blood vessel e…	GO:0050727|GO:0019216|GO:0030335|GO:0001819|GO:0006953|GO:0045834|GO:0010575|GO:0046209|GO:0002675|GO:0043535|GO:0032103|GO:0045765|GO:0045444|GO:2000147|GO:0043542|GO:0071453|GO:0010634|GO:0036294|GO:0050729|GO:0048871|GO:0001525|GO:0003013|GO:0043534|GO:0045428|GO:0010574|GO:0010573|GO:0010594|GO:0001667|GO:0006954|GO:0008015|GO:0010632|GO:1901342|GO:0051272|GO:0045598|GO:0046889|GO:0045429|GO:…	70.8408	1.35341	-7	0.0121951	37	0.333333	0.198494	ENSG00000073756	ENSP00000454130	5743	PTGS2	-0.555198	H__sapiens__1_-702216	query	PTGS2	2.45283	NM_000963	NP_000954	0.573958	FALSE	H__sapiens__1_-702216	498		P35354
109	cellular response to peptide hormone stimulus|JAK-STAT cascade|cellular response to growth hormone stimulus|protein import into nucleus|response to peptide hormone|glucose homeostasis|protein phosphatase binding|growth hormone receptor signaling pathway|neurotrophin TRK receptor signaling pathway|carbohydrate homeostasis|phosphatase binding|behavior|intracellular receptor signaling pathway|glioge…	GO:0071375|GO:0007259|GO:0071378|GO:0006606|GO:0043434|GO:0042593|GO:0019903|GO:0060396|GO:0048011|GO:0033500|GO:0019902|GO:0007610|GO:0030522|GO:0042063|GO:1902593|GO:0060416|GO:0014070|GO:0048871|GO:0033993|GO:0071354|GO:1901653|GO:0070741|GO:0051170|GO:0038179|GO:1901652|GO:0019901|GO:0001659	72.0092	0.869913	-8	0.0120482	45	0.5	0.166443	ENSG00000168610	ENSP00000467985	6774	STAT3	-0.642915	H__sapiens__1_-713400	query	STAT3	2.43396	NM_213662	NP_998827	0.525758	FALSE	H__sapiens__1_-713400	520	APRF	P40763
110	mitochondrial membrane organization|cell cycle checkpoint|mitotic cell cycle checkpoint|regulation of anoikis|negative regulation of signal transduction in absence of ligand|regulation of establishment of protein localization to plasma membrane|regulation of autophagy|negative regulation of intracellular signal transduction|regulation of mitochondrial membrane potential|negative regulation of apo…	GO:0007006|GO:0000075|GO:0007093|GO:2000209|GO:1901099|GO:0090003|GO:0010506|GO:1902532|GO:0051881|GO:2001234|GO:0006914|GO:0097193|GO:1901988|GO:0007346|GO:0031330|GO:0070201|GO:0097192|GO:0030522|GO:1901991|GO:0038034|GO:2001243|GO:0046902|GO:0080135|GO:0097191|GO:1901990|GO:2001242|GO:0090002|GO:0010821|GO:2000811|GO:1901987|GO:2001233|GO:0010948|GO:0009895|GO:0001836|GO:0010507|GO:2001237|GO:…	36.8498	1.70595	-15	0.010989	23	0.333333	0.102549	ENSG00000171552	ENSP00000411252	598	BCL2L1	-0.599569	H__sapiens__1_-714094	query	BCL2L1	2.28302	NM_138578	NP_612815	0.549048	FALSE	H__sapiens__1_-714094	272	PPP1R52	Q07817
112	regulation of complement activation|protein activation cascade|inflammatory response|regulation of inflammatory response|regulation of immune effector process|regulation of protein processing|humoral immune response|regulation of acute inflammatory response|regulation of humoral immune response|complement activation|regulation of protein activation cascade|acute inflammatory response	GO:0030449|GO:0072376|GO:0006954|GO:0050727|GO:0002697|GO:0070613|GO:0006959|GO:0002673|GO:0002920|GO:0006956|GO:2000257|GO:0002526	31.5637	1.1026	-20	0.0105263	26	0.333333	0.0877831	ENSG00000000971	ENSP00000487250	3075	CFH	-3.77486	H__sapiens__1_-700981	result		2.20755	NM_001014975	NP_001014975	0.0229402	FALSE	H__sapiens__1_-700981	182	HUS	P08603
115	response to insulin|cellular response to peptide hormone stimulus|phosphatidylinositol-mediated signaling|endocrine system development|negative regulation of intracellular signal transduction|Fc receptor signaling pathway|insulin receptor signaling pathway|cellular response to extracellular stimulus|response to peptide hormone|inositol lipid-mediated signaling|blood vessel development|glucose hom…	GO:0032868|GO:0071375|GO:0048015|GO:0035270|GO:1902532|GO:0038093|GO:0008286|GO:0031668|GO:0043434|GO:0048017|GO:0001568|GO:0042593|GO:0019903|GO:0031018|GO:0048011|GO:0033500|GO:0019902|GO:0038127|GO:0045444|GO:0032869|GO:0071496|GO:0038095|GO:0048871|GO:0045936|GO:0080135|GO:0008543|GO:1901653|GO:0031016|GO:0038179|GO:0045598|GO:0071774|GO:1901652|GO:0010563|GO:0007173|GO:0044344|GO:0002768|GO:…	33.127	2.19124	-15	0.010989	20	0.333333	0.111862	ENSG00000150907	ENSP00000368880	2308	FOXO1	-0.535226	H__sapiens__1_-710338	query	FOXO1	2.28302	NM_002015	NP_002006	0.585537	FALSE	H__sapiens__1_-710338	248	FOXO1A	Q12778
118	cell cycle checkpoint|mitotic cell cycle checkpoint|cell cycle arrest|phosphatidylinositol-mediated signaling|cell growth|Fc receptor signaling pathway|G1 DNA damage checkpoint|cellular response to extracellular stimulus|inositol lipid-mediated signaling|intrinsic apoptotic signaling pathway|negative regulation of cell cycle phase transition|regulation of mitotic cell cycle|neurotrophin TRK recep…	GO:0000075|GO:0007093|GO:0007050|GO:0048015|GO:0016049|GO:0038093|GO:0044783|GO:0031668|GO:0048017|GO:0097193|GO:1901988|GO:0007346|GO:0048011|GO:1901991|GO:0090068|GO:0038127|GO:0071496|GO:0038095|GO:0045936|GO:0008543|GO:1901990|GO:0038179|GO:0000079|GO:1901987|GO:0071774|GO:0010948|GO:0071900|GO:0048144|GO:0010563|GO:0007173|GO:0044344|GO:0002768|GO:0009991|GO:0048145|GO:0000307|GO:0031571|GO:…	83.2617	1.38428	-6	0.0123457	39	0.5	0.181764	ENSG00000124762	ENSP00000482768	1026	CDKN1A	-4.23477	H__sapiens__1_-706560	result		2.4717	NM_078467	NP_510867	0.0144831	FALSE	H__sapiens__1_-706560	592	WAF1	P38936
120	regulation of complement activation|protein activation cascade|inflammatory response|regulation of inflammatory response|regulation of immune effector process|regulation of protein processing|humoral immune response|regulation of acute inflammatory response|regulation of humoral immune response|complement activation|regulation of protein activation cascade|acute inflammatory response	GO:0030449|GO:0072376|GO:0006954|GO:0050727|GO:0002697|GO:0070613|GO:0006959|GO:0002673|GO:0002920|GO:0006956|GO:2000257|GO:0002526	15.4615	0.616386	-21	0.0103093	25	0.333333	0.0979937	ENSG00000235696	ENSP00000483231	717	C2	-4.31912	H__sapiens__1_-712809	result		2.16981	NM_001282459	NP_001269388	0.0133116	FALSE	H__sapiens__1_-712809	120		P06681
121	circulatory system process|inflammatory response|blood circulation|immune response-regulating cell surface receptor signaling pathway|immune response-activating cell surface receptor signaling pathway	GO:0003013|GO:0006954|GO:0008015|GO:0002768|GO:0002429	28.7775	1.62743	-15	0.0111111	20	0.333333	0.130671	ENSG00000171860	ENSP00000444500	719	C3AR1	-4.31499	H__sapiens__1_-714167	result		2.30189	NM_004054	NP_004045	0.0133667	FALSE	H__sapiens__1_-714167	242	C3AR	Q16581
123	response to insulin|phosphatidylinositol kinase activity|cellular response to peptide hormone stimulus|response to peptide|phosphatidylinositol-3-phosphate biosynthetic process|phosphatidylinositol 3-kinase activity|cellular response to peptide|cellular response to insulin stimulus|insulin receptor signaling pathway|1-phosphatidylinositol-3-kinase activity|response to peptide hormone	GO:0032868|GO:0052742|GO:0071375|GO:1901652|GO:0036092|GO:0035004|GO:1901653|GO:0032869|GO:0008286|GO:0016303|GO:0043434	69.0975	2.56083	-13	0.0113636	23	0.5	0.119089	ENSG00000278139	ENSP00000439913	8503	PIK3R3	-4.36925	H__sapiens__1_-705696	result		2.33962	NM_003629	NP_003620	0.0126607	FALSE	H__sapiens__1_-705696	542	p55PIK	Q92569
125	phosphatidylinositol-mediated signaling|fibroblast growth factor receptor signaling pathway|neurotrophin signaling pathway|positive regulation of cellular component movement|positive regulation of cell migration|Fc receptor signaling pathway|regulation of wound healing|inositol lipid-mediated signaling|response to fibroblast growth factor|neurotrophin TRK receptor signaling pathway|epidermal grow…	GO:0048015|GO:0008543|GO:0038179|GO:0051272|GO:0030335|GO:0038093|GO:0061041|GO:0048017|GO:0071774|GO:0048011|GO:0007173|GO:0038127|GO:0044344|GO:0040017|GO:0002768|GO:2000147|GO:0038095	44.3255	1.33038	-8	0.0120482	30	0.5	0.186317	ENSG00000113070	ENSP00000230990	1839	HBEGF	-4.37009	H__sapiens__1_-705119	result		2.43396	NM_001945	NP_001936	0.0126501	FALSE	H__sapiens__1_-705119	364	HEGFL	Q99075
129	positive regulation of leukocyte chemotaxis|cell cycle arrest|positive regulation of leukocyte migration|positive regulation of cell migration|cellular response to lipopolysaccharide|blood vessel morphogenesis|regulation of leukocyte migration|cytokine receptor binding|positive regulation of chemotaxis|regulation of positive chemotaxis|blood vessel development|leukocyte chemotaxis|behavior|respon…	GO:0002690|GO:0007050|GO:0002687|GO:0030335|GO:0071222|GO:0048514|GO:0002685|GO:0005126|GO:0050921|GO:0050926|GO:0001568|GO:0030595|GO:0007610|GO:0002237|GO:0050920|GO:0032103|GO:0050918|GO:2000147|GO:0048520|GO:0042379|GO:0009617|GO:0001525|GO:0033993|GO:0050795|GO:0071216|GO:0002688|GO:0006954|GO:0001664|GO:0051272|GO:0071219|GO:0050900|GO:0071774|GO:0097529|GO:0044344|GO:0040017|GO:0005125|GO:…	90.913	1.35835	-5	0.0125	42	0.5	0.196135	ENSG00000169429	ENSP00000385908	3576	CXCL8	-4.39521	H__sapiens__1_-713597	result		2.49057	NM_000584	NP_000575	0.0123363	FALSE	H__sapiens__1_-713597	684	TSG-1	P10145
130	cell chemotaxis	GO:0060326	63.4921	1.36048	-3	0.0128205	37	0.5	0.223701	ENSG00000163739	ENSP00000379110	2919	CXCL1	-0.51459	H__sapiens__1_-712115	query	CXCL1	2.5283	NM_001511	NP_001502	0.597746	FALSE	H__sapiens__1_-712115	576	SCYB1	P09341
133	regulation of peptidase activity|extracellular matrix organization|regulation of endopeptidase activity|extracellular matrix disassembly|extracellular structure organization	GO:0052547|GO:0030198|GO:0052548|GO:0022617|GO:0043062	30.1846	1.9364	-15	0.0111111	21	0.333333	0.132659	ENSG00000035862	ENSP00000468296	7077	TIMP2	-4.47598	H__sapiens__1_-701499	result		2.30189	NM_003255	NP_003246	0.011379	FALSE	H__sapiens__1_-701499	220	CSC-21K	P16035
136	positive regulation of secretion|regulation of inflammatory response|positive regulation of cytokine production|acute-phase response|positive regulation of T cell activation|positive regulation of lipid metabolic process|positive regulation vascular endothelial growth factor production|positive regulation of leukocyte activation|cellular response to insulin stimulus|cellular response to external …	GO:0051047|GO:0050727|GO:0001819|GO:0006953|GO:0050870|GO:0045834|GO:0010575|GO:0002696|GO:0032869|GO:0071496|GO:0008645|GO:0048871|GO:0009617|GO:0001525|GO:0033993|GO:2000191|GO:0032890|GO:0071407|GO:0050995|GO:0019915|GO:0045429|GO:0009895|GO:0045787|GO:2001237|GO:2001239|GO:0005125|GO:0032755|GO:0030162|GO:0032868|GO:1901099|GO:0071222|GO:0008286|GO:0006606|GO:0097192|GO:0043410|GO:0038034|GO:…	58.0121	1.38739	-5	0.0125	33	0.333333	0.215271	ENSG00000125538	ENSP00000409680	3553	IL1B	-4.48856	H__sapiens__1_-706656	result		2.49057	NM_000576	NP_000567	0.0112369	FALSE	H__sapiens__1_-706656	480	IL1F2	P01584
140	collagen catabolic process|multicellular organismal catabolic process|multicellular organismal macromolecule metabolic process|extracellular matrix organization|metallopeptidase activity|multicellular organismal metabolic process|collagen metabolic process|extracellular matrix disassembly|leukocyte migration|endopeptidase activity|extracellular structure organization	GO:0030574|GO:0044243|GO:0044259|GO:0030198|GO:0008237|GO:0044236|GO:0032963|GO:0022617|GO:0050900|GO:0004175|GO:0043062	33.0069	1.10242	-9	0.0119048	29	0.333333	0.189049	ENSG00000196611	ENSP00000322788	4312	MMP1	-4.50843	H__sapiens__1_-718193	result		2.41509	NM_002421	NP_002412	0.0110158	FALSE	H__sapiens__1_-718193	332		P03956
143	intracellular receptor signaling pathway|response to extracellular stimulus|cellular response to external stimulus|cellular response to extracellular stimulus	GO:0030522|GO:0009991|GO:0071496|GO:0031668	10.0411	0.656147	-19	0.0106383	20	0.333333	0.117365	ENSG00000153234	ENSP00000415632	4929	NR4A2	-4.54507	H__sapiens__1_-710634	result		2.22642	NM_006186	NP_006177	0.0106194	FALSE	H__sapiens__1_-710634	96	TINUR	P43354
147	regulation of inflammatory response|regulation of lipid metabolic process|regulation of glucose transport|positive regulation of cytokine production|positive regulation vascular endothelial growth factor production|glucose transport|regulation of immune effector process|complement activation|hexose transport|regulation of vascular endothelial growth factor production|vascular endothelial growth f…	GO:0050727|GO:0019216|GO:0010827|GO:0001819|GO:0010575|GO:0015758|GO:0002697|GO:0006956|GO:0008645|GO:0010574|GO:0010573|GO:0006954|GO:0070613|GO:0001664|GO:0006959|GO:0002920|GO:2000257|GO:0019915|GO:0030449|GO:0072376|GO:0010828|GO:0015749|GO:0046890|GO:0002673|GO:0008643|GO:0002526	79.5285	1.29731	-16	0.0108696	34	0.333333	0.093847	ENSG00000125730	ENSP00000472044	718	C3	-0.506385	H__sapiens__1_-706679	query	C3	2.26415	NM_000064	NP_000055	0.60267	FALSE	H__sapiens__1_-706679	366	CPAMD1	P01024
148	inflammatory response|regulation of inflammatory response|regulation of protein processing|humoral immune response|regulation of humoral immune response|regulation of protein activation cascade|serine-type endopeptidase activity|serine-type peptidase activity|regulation of complement activation|protein activation cascade|regulation of immune effector process|serine hydrolase activity|regulation o…	GO:0006954|GO:0050727|GO:0070613|GO:0006959|GO:0002920|GO:2000257|GO:0004252|GO:0008236|GO:0030449|GO:0072376|GO:0002697|GO:0017171|GO:0002673|GO:0006956|GO:0004175|GO:0002526	10.4061	0.46391	-24	0.00990099	23	0.333333	0.056071	ENSG00000243649	ENSP00000420090	629	CFB	-0.444781	H__sapiens__1_-720877	query	CFB	2.09434	NM_001710	NP_001701	0.640965	FALSE	H__sapiens__1_-720877	78	H2-Bf	P00751
150	metallopeptidase activity	GO:0008237	28.7871	0.921214	-13	0.0113636	28	0.333333	0.15752	ENSG00000154734	ENSP00000431065	9510	ADAMTS1	-0.357567	H__sapiens__1_-710796	query	ADAMTS1	2.33962	NM_006988	NP_008919	0.699376	FALSE	H__sapiens__1_-710796	224	METH1	Q9UHI8
152	collagen catabolic process|multicellular organismal macromolecule metabolic process|ameboidal cell migration|metallopeptidase activity|regulation of epithelial cell migration|positive regulation of cellular component movement|positive regulation of cell migration|extracellular matrix disassembly|multicellular organismal catabolic process|extracellular matrix organization|multicellular organismal …	GO:0030574|GO:0044259|GO:0001667|GO:0008237|GO:0010632|GO:0051272|GO:0030335|GO:0022617|GO:0044243|GO:0030198|GO:0044236|GO:0040017|GO:2000147|GO:0032963|GO:0010634|GO:0010631|GO:0004175|GO:0043062	108.606	1.74682	-7	0.0121951	36	0.5	0.178381	ENSG00000100985	ENSP00000361405	4318	MMP9	-0.552165	H__sapiens__1_-703397	query	MMP9	2.45283	NM_004994	NP_004985	0.575702	FALSE	H__sapiens__1_-703397	658	CLG4B	P14780
153	intrinsic apoptotic signaling pathway|regulation of cellular response to stress|positive regulation of MAPK cascade|regulation of intrinsic apoptotic signaling pathway|negative regulation of intrinsic apoptotic signaling pathway|negative regulation of intracellular signal transduction|negative regulation of apoptotic signaling pathway|regulation of apoptotic signaling pathway	GO:0097193|GO:0080135|GO:0043410|GO:2001242|GO:2001243|GO:1902532|GO:2001234|GO:2001233	45.1885	2.82938	-13	0.0113636	19	0.333333	0.150903	ENSG00000144476	ENSP00000405945	57007	ACKR3	-0.403909	H__sapiens__1_-709564	query	ACKR3	2.33962	NM_020311	NP_064707	0.667705	FALSE	H__sapiens__1_-709564	296	GPR159	P25106
157	serine-type peptidase activity|protein activation cascade|platelet activation|serine hydrolase activity|humoral immune response|complement activation	GO:0008236|GO:0072376|GO:0030168|GO:0017171|GO:0006959|GO:0006956	15.0127	2.12141	-20	0.0103093	13	0.333333	0.0776569	ENSG00000274619	ENSP00000488580	1675	CFD	-3.97158	H__sapiens__1_-718549	result		2.16981	NM_001928	NP_001919	0.0188436	FALSE	H__sapiens__1_-718549	120	PFD	P00746
158	extracellular matrix organization|metallopeptidase activity|extracellular matrix disassembly|extracellular structure organization	GO:0030198|GO:0008237|GO:0022617|GO:0043062	37.4662	2.61382	-15	0.0111111	18	0.5	0.116524	ENSG00000154736	ENSP00000284987	11096	ADAMTS5	-0.320117	H__sapiens__1_-710797	query	ADAMTS5	2.30189	NM_007038	NP_008969	0.726064	FALSE	H__sapiens__1_-710797	274	ADMP-2	Q9UNA0
160			18.606	1.85607	-21	0.0104167	16	0.333333	0.0988519	ENSG00000163347	ENSP00000295522	9076	CLDN1	-3.99973	H__sapiens__1_-711974	result		2.18868	NM_021101	NP_066924	0.0183207	FALSE	H__sapiens__1_-711974	112	SEMP1	O95832
161	negative regulation of leukocyte migration|activation of MAPK activity|negative regulation of behavior|regulation of chemokine production|positive regulation of secretion|regulation of inflammatory response|positive regulation of cytokine production|regulation of leukocyte migration|macrophage chemotaxis|cytokine receptor binding|negative regulation of chemotaxis|positive regulation vascular endo…	GO:0002686|GO:0000187|GO:0048521|GO:0032642|GO:0051047|GO:0050727|GO:0001819|GO:0002685|GO:0048246|GO:0005126|GO:0050922|GO:0010575|GO:0030595|GO:0032722|GO:0032602|GO:0070201|GO:0002697|GO:0007610|GO:0043410|GO:0050920|GO:0006956|GO:0042379|GO:0050795|GO:0043406|GO:0010574|GO:0010573|GO:0002688|GO:0006954|GO:0070613|GO:0001664|GO:0071902|GO:0006959|GO:0002920|GO:0050900|GO:2000257|GO:0097529|GO:…	22.0811	1.15011	-25	0.00990099	20	0.333333	0.0483828	ENSG00000106804	ENSP00000223642	727	C5	-0.564359	H__sapiens__1_-704344	query	C5	2.09434	NM_001735	NP_001726	0.568725	FALSE	H__sapiens__1_-704344	132	CPAMD4	P01031
168	collagen catabolic process|multicellular organismal catabolic process|multicellular organismal macromolecule metabolic process|extracellular matrix organization|multicellular organismal metabolic process|collagen metabolic process|extracellular matrix disassembly|extracellular structure organization	GO:0030574|GO:0044243|GO:0044259|GO:0030198|GO:0044236|GO:0032963|GO:0022617|GO:0043062	17.2886	1.03546	-20	0.0104167	20	0.333333	0.112359	ENSG00000166670	ENSP00000441485	4319	MMP10	-0.384262	H__sapiens__1_-712905	query	MMP10	2.18868	NM_002425	NP_002416	0.680953	FALSE	H__sapiens__1_-712905	100	STMY2	P09238
176	regulation of behavior|blood vessel endothelial cell migration|negative regulation of behavior|regulation of endothelial cell migration|ameboidal cell migration|regulation of epithelial cell migration|leukocyte migration|negative regulation of chemotaxis|regulation of positive chemotaxis|blood vessel development|behavior|regulation of blood vessel endothelial cell migration|regulation of chemotax…	GO:0050795|GO:0043534|GO:0048521|GO:0010594|GO:0001667|GO:0010632|GO:0050900|GO:0050922|GO:0050926|GO:0001568|GO:0007610|GO:0043535|GO:0050920|GO:0050918|GO:0043542|GO:0010631	38.1291	2.68336	-13	0.0113636	19	0.5	0.136467	ENSG00000091879	ENSP00000486858	285	ANGPT2	-0.417129	H__sapiens__1_-702921	query	ANGPT2	2.33962	NM_001147	NP_001138	0.658936	FALSE	H__sapiens__1_-702921	288		O15123
181			1.61386	1.33733	-30	0.00952381	6	0.333333	0.0384851	ENSG00000128805	ENSP00000422868	58504	ARHGAP22	-0.36886	H__sapiens__1_-707057	query	ARHGAP22	2.01887	NM_021226	NP_067049	0.691522	FALSE	H__sapiens__1_-707057	20		Q7Z5H3
197	peptidyl-serine phosphorylation|regulation of epithelial cell proliferation|cell growth|regulation of autophagy|positive regulation of T cell activation|positive regulation of lipid metabolic process|intrinsic apoptotic signaling pathway|negative regulation of cellular catabolic process|positive regulation of leukocyte activation|cellular response to insulin stimulus|hexose transport|regulation o…	GO:0018105|GO:0050678|GO:0016049|GO:0010506|GO:0050870|GO:0045834|GO:0097193|GO:0031330|GO:0002696|GO:0032869|GO:0008645|GO:0046902|GO:2000191|GO:0080135|GO:0010594|GO:0032890|GO:0052548|GO:0031016|GO:0051272|GO:0050995|GO:0045429|GO:0071774|GO:0009895|GO:0045787|GO:2001237|GO:0044344|GO:2001239|GO:0090199|GO:0002768|GO:0030162|GO:0032868|GO:0000075|GO:1901099|GO:0090003|GO:0038093|GO:0008286|GO:…	83.4137	0.902129	-13	0.011236	40	0.333333	0.107632	ENSG00000142208	ENSP00000481526	207	AKT1	-0.67953	H__sapiens__1_-709207	query	AKT1	2.32075	NM_005163	NP_005154	0.506855	FALSE	H__sapiens__1_-709207	460	RAC	P31749
198	negative regulation of cell cycle arrest|cell cycle checkpoint|mitotic cell cycle checkpoint|cell cycle arrest|G1 DNA damage checkpoint|regulation of G2/M transition of mitotic cell cycle|response to drug|negative regulation of cell cycle phase transition|regulation of mitotic cell cycle|positive regulation of mitotic cell cycle phase transition|negative regulation of mitotic cell cycle phase tra…	GO:0071157|GO:0000075|GO:0007093|GO:0007050|GO:0044783|GO:0010389|GO:0042493|GO:1901988|GO:0007346|GO:1901992|GO:1901991|GO:1901989|GO:0090068|GO:1901990|GO:0071902|GO:0000079|GO:1901987|GO:0010948|GO:0071900|GO:0045737|GO:0045787|GO:1902749|GO:0000307|GO:0019901|GO:0031571|GO:2000045|GO:0045786|GO:0000082|GO:0071156|GO:0044819	52.7653	1.34349	-11	0.0116279	30	0.5	0.146404	ENSG00000110092	ENSP00000438482	595	CCND1	-0.550759	H__sapiens__1_-704726	query	CCND1	2.37736	NM_053056	NP_444284	0.576512	FALSE	H__sapiens__1_-704726	362	U21B31	P24385
203	negative regulation of cell cycle arrest|cell cycle arrest|regulation of mitotic cell cycle phase transition|regulation of cell cycle phase transition|regulation of G2/M transition of mitotic cell cycle|response to drug|negative regulation of cell cycle process|regulation of mitotic cell cycle|fibroblast proliferation|positive regulation of mitotic cell cycle phase transition|positive regulation …	GO:0071157|GO:0007050|GO:1901990|GO:1901987|GO:0010389|GO:0042493|GO:0010948|GO:0007346|GO:0048144|GO:1901992|GO:0045787|GO:1901989|GO:0090068|GO:0048145|GO:1902749|GO:0000307|GO:0045786|GO:0000082|GO:0071156	8.4203	0.729395	-26	0.00970874	16	0.333333	0.0512052	ENSG00000135446	ENSP00000449725	1019	CDK4	-4.30847	H__sapiens__1_-708069	result		2.0566	NM_000075	NP_000066	0.0134541	FALSE	H__sapiens__1_-708069	60	PSK-J3	P11802
204	response to insulin|cell cycle arrest|cellular response to peptide hormone stimulus|positive regulation of protein serine/threonine kinase activity|cellular response to peptide|regulation of transcription from RNA polymerase III promoter|cell growth|insulin receptor signaling pathway|cellular response to extracellular stimulus|response to peptide hormone|regulation of protein serine/threonine kin…	GO:0032868|GO:0007050|GO:0071375|GO:0071902|GO:1901653|GO:0006359|GO:0016049|GO:0008286|GO:0031668|GO:0043434|GO:0071900|GO:0071889|GO:1901652|GO:0009991|GO:0032869|GO:0019901|GO:0071496|GO:0045786	10.4107	1.93362	-31	0.00943396	10	0.333333	0.0413982	ENSG00000141564	ENSP00000460940	57521	RPTOR	-4.04855	H__sapiens__1_-709134	result		2	NM_020761	NP_065812	0.0174477	FALSE	H__sapiens__1_-709134	66	raptor	Q8N122
226			0.836047	1.94993	-32	0.00877193	4	0.333333	0.0192009	ENSG00000100721	ENSP00000452028	8115	TCL1A	-4.52631	H__sapiens__1_-703353	result		1.84906	NM_021966	NP_068801	0.0108205	FALSE	H__sapiens__1_-703353	12	TCL1	P56279
246	regulation of peptidase activity|regulation of protein processing|regulation of endopeptidase activity|regulation of proteolysis|regulation of wound healing	GO:0052547|GO:0070613|GO:0052548|GO:0030162|GO:0061041	17.8681	1.38387	-17	0.0108696	18	0.333333	0.142207	ENSG00000197632	ENSP00000402386	5055	SERPINB2	-4.34734	H__sapiens__1_-718514	result		2.26415	NM_002575	NP_002566	0.0129412	FALSE	H__sapiens__1_-718514	138	PLANH2	P05120
260	regulation of epithelial cell proliferation|positive regulation of cytokine production|blood vessel morphogenesis|T cell proliferation|response to drug|blood vessel development|protein phosphatase binding|phosphatase binding|positive regulation of MAPK cascade|intracellular receptor signaling pathway|T cell activation|gliogenesis|regulation of angiogenesis|response to organic cyclic compound|angi…	GO:0050678|GO:0001819|GO:0048514|GO:0042098|GO:0042493|GO:0001568|GO:0019903|GO:0019902|GO:0043410|GO:0030522|GO:0042110|GO:0042063|GO:0045765|GO:0014070|GO:0001525|GO:0033993|GO:0042129|GO:0008543|GO:0071407|GO:0002694|GO:0050679|GO:0031016|GO:0050863|GO:1901342|GO:0050865|GO:0050673|GO:0071774|GO:0048144|GO:0044344|GO:0048145|GO:0051249|GO:0019901	50.8877	1.4975	-12	0.0114943	30	0.333333	0.145594	ENSG00000168036	ENSP00000412219	1499	CTNNB1	-0.663271	H__sapiens__1_-713263	query	CTNNB1	2.35849	NM_001904	NP_001895	0.515163	FALSE	H__sapiens__1_-713263	396	CTNNB	P35222
263			3.32182	2.17279	-32	0.00917431	6	0.333333	0.0354457	ENSG00000102010	ENSP00000350224	660	BMX	-4.33548	H__sapiens__1_-703589	result		1.9434	NM_203281	NP_975010	0.0130956	FALSE	H__sapiens__1_-703589	26	PSCTK3	P51813
291	activation of MAPK activity|response to insulin|peptidyl-serine phosphorylation|immune response-regulating cell surface receptor signaling pathway involved in phagocytosis|cellular response to peptide hormone stimulus|JAK-STAT cascade|cellular response to growth hormone stimulus|Fc receptor signaling pathway|insulin receptor signaling pathway|response to peptide hormone|growth hormone receptor si…	GO:0000187|GO:0032868|GO:0018105|GO:0002433|GO:0071375|GO:0007259|GO:0071378|GO:0038093|GO:0008286|GO:0043434|GO:0060396|GO:0048011|GO:0019902|GO:0032386|GO:0043410|GO:0030168|GO:0038127|GO:0060416|GO:0032869|GO:0038095|GO:0002429|GO:0006909|GO:0043406|GO:0080135|GO:0008543|GO:0071902|GO:1901653|GO:0038179|GO:0038096|GO:0071774|GO:0071900|GO:1901652|GO:0007173|GO:0044344|GO:0038094|GO:0002768|GO:…	68.0513	2.40045	-11	0.0116279	26	0.5	0.135418	ENSG00000100030	ENSP00000440842	5594	MAPK1	-0.583933	H__sapiens__1_-703144	query	MAPK1	2.37736	NM_138957	NP_620407	0.557701	FALSE	H__sapiens__1_-703144	466	PRKM2	P28482
293	peptidyl-serine phosphorylation|cellular response to peptide hormone stimulus|phosphatidylinositol-mediated signaling|regulation of transcription from RNA polymerase III promoter|cell growth|regulation of autophagy|positive regulation of T cell activation|positive regulation of lipid metabolic process|response to peptide hormone|inositol lipid-mediated signaling|negative regulation of cellular ca…	GO:0018105|GO:0071375|GO:0048015|GO:0006359|GO:0016049|GO:0010506|GO:0050870|GO:0045834|GO:0043434|GO:0048017|GO:0031330|GO:0042110|GO:0002696|GO:0038127|GO:0005942|GO:0071453|GO:0032869|GO:0071496|GO:0038095|GO:0036294|GO:0031294|GO:0008543|GO:1901653|GO:0046889|GO:0071774|GO:0009895|GO:0007173|GO:0010507|GO:0044344|GO:0002768|GO:0009991|GO:0018209|GO:0032868|GO:0019216|GO:0038093|GO:0008286|GO:…	5.62886	0.411052	-26	0.00990099	18	0.333333	0.0627864	ENSG00000198793	ENSP00000398745	2475	MTOR	-0.472156	H__sapiens__1_-718897	query	MTOR	2.09434	NM_004958	NP_004949	0.623656	FALSE	H__sapiens__1_-718897	54	RAPT1	P42345
295	circulatory system process|blood circulation	GO:0003013|GO:0008015	9.34438	2.21113	-25	0.00970874	10	0.333333	0.0702778	ENSG00000159200	ENSP00000477646	1827	RCAN1	-0.325985	H__sapiens__1_-711309	query	RCAN1	2.0566	NM_203418	NP_981963	0.721816	FALSE	H__sapiens__1_-711309	72	DSCR1	P53805
308	cellular response to peptide hormone stimulus|regulation of anoikis|phosphatidylinositol-mediated signaling|phosphatidylinositol-3-phosphate biosynthetic process|phosphatidylinositol 3-kinase activity|positive regulation of T cell activation|response to peptide hormone|inositol lipid-mediated signaling|phosphatidylinositol kinase activity|T cell activation|positive regulation of leukocyte activat…	GO:0071375|GO:2000209|GO:0048015|GO:0036092|GO:0035004|GO:0050870|GO:0043434|GO:0048017|GO:0052742|GO:0042110|GO:0002696|GO:0038127|GO:0005942|GO:0032869|GO:0038095|GO:0031294|GO:0003013|GO:0008543|GO:0008015|GO:1901653|GO:2000811|GO:0050900|GO:0071774|GO:0007173|GO:0044344|GO:0038094|GO:0002768|GO:0046854|GO:0010631|GO:0032868|GO:0002433|GO:0038093|GO:0008286|GO:0048011|GO:0030168|GO:0043542|GO:…	60.8256	1.82916	-13	0.0113636	26	0.5	0.1198	ENSG00000121879	ENSP00000418145	5290	PIK3CA	-0.61875	H__sapiens__1_-706190	query	PIK3CA	2.33962	NM_006218	NP_006209	0.538617	FALSE	H__sapiens__1_-706190	522	PI3K	P42336
361	activation of MAPK activity|positive regulation of MAP kinase activity|regulation of epithelial cell proliferation|regulation of protein serine/threonine kinase activity|positive regulation of MAPK cascade|positive regulation of epithelial cell proliferation|positive regulation of protein serine/threonine kinase activity|immune response-regulating cell surface receptor signaling pathway|epithelia…	GO:0000187|GO:0043406|GO:0050678|GO:0071900|GO:0043410|GO:0050679|GO:0071902|GO:0002768|GO:0050673|GO:0002429	4.95841	1.85697	-33	0.00925926	8	0.333333	0.0477608	ENSG00000197405	ENSP00000470613	728	C5AR1	-4.35903	H__sapiens__1_-718433	result		1.96226	NM_001736	NP_001727	0.0127908	FALSE	H__sapiens__1_-718433	24	CD88	P21730
408	cell cycle checkpoint|mitotic cell cycle checkpoint|cell cycle arrest|phosphatidylinositol-mediated signaling|cell growth|Fc receptor signaling pathway|G1 DNA damage checkpoint|inositol lipid-mediated signaling|negative regulation of cell cycle phase transition|regulation of mitotic cell cycle|protein phosphatase binding|peptidase activator activity involved in apoptotic process|neurotrophin TRK …	GO:0000075|GO:0007093|GO:0007050|GO:0048015|GO:0016049|GO:0038093|GO:0044783|GO:0048017|GO:1901988|GO:0007346|GO:0019903|GO:0016505|GO:0048011|GO:0019902|GO:1901991|GO:0090068|GO:0038127|GO:0038095|GO:0045936|GO:0052547|GO:0008543|GO:1901990|GO:0052548|GO:0038179|GO:0000079|GO:1901987|GO:0071774|GO:0010948|GO:0071900|GO:0008656|GO:0010563|GO:0007173|GO:0044344|GO:0002768|GO:0031571|GO:2000045|GO:…	5.537	0.481564	-30	0.00952381	17	0.333333	0.0521031	ENSG00000111276	ENSP00000407597	1027	CDKN1B	-0.534556	H__sapiens__1_-704854	query	CDKN1B	2.01887	NM_004064	NP_004055	0.58593	FALSE	H__sapiens__1_-704854	36	P27KIP1	P46527
438	mitochondrial membrane organization|regulation of epithelial cell proliferation|phosphatidylinositol-mediated signaling|positive regulation of secretion|regulation of autophagy|Fc receptor signaling pathway|regulation of mitochondrial membrane potential|autophagy|inositol lipid-mediated signaling|intrinsic apoptotic signaling pathway|glucose homeostasis|regulation of establishment of protein loca…	GO:0007006|GO:0050678|GO:0048015|GO:0051047|GO:0010506|GO:0038093|GO:0051881|GO:0006914|GO:0048017|GO:0097193|GO:0042593|GO:0070201|GO:0016505|GO:0048011|GO:0033500|GO:0032386|GO:0038127|GO:0071453|GO:0071496|GO:0038095|GO:0014070|GO:0036294|GO:0046902|GO:0052547|GO:0008543|GO:0097191|GO:0071407|GO:0070613|GO:0052548|GO:2001242|GO:0050679|GO:0038179|GO:0050673|GO:0010821|GO:2001233|GO:0071774|GO:…	3.74462	0.489551	-25	0.00980392	15	0.333333	0.0524031	ENSG00000002330	ENSP00000440575	572	BAD	-3.97328	H__sapiens__1_-700996	result		2.07547	NM_032989	NP_116784	0.0188116	FALSE	H__sapiens__1_-700996	44	BCL2L8	Q92934
621	circulatory system process|blood circulation	GO:0003013|GO:0008015	0	0	-44	0.0078125	3	0.333333	0.0199783	ENSG00000149782	ENSP00000443631	5331	PLCB3	-0.474705	H__sapiens__1_-710254	query	PLCB3	1.58491	NM_001316314	NP_001303243	0.622069	FALSE	H__sapiens__1_-710254	0		Q01970
