# Supplementary material for: Network analysis and the impact of Aflibercept on specific mediators of angiogenesis in HUVEC cells
Source: J Cell Mol Med. 2021 Jul 11;25(17):8285–99. doi: 10.1111/jcmm.16778 (PMC8419159; doi:10.1111/jcmm.16778)
Supplement: Supplementary file 6 — Table S4 [file JCMM-25-8285-s001.xlsx]

## Sheet: Centiscape Result Format 2
Supplementary Table S4 - Centiscape Result Format 2 - Result Categorized From The Highest To The Lowest Scores.
Degree unDir	gene name	Betweenness unDir	gene name	Bridging unDir	gene name	Centroid unDir	gene name	Closeness unDir	gene name	Eccentricity unDir	gene name	EigenVector unDir	gene name
45	STAT3	158.835	VEGFC	2.94485	VEGFC	3	VEGFC	0.0133333	VEGFC	0.5	VEGFC	0.230379	VEGFC
42	CXCL8	108.606	MMP9	2.82938	ACKR3	-3	PLAU	0.0128205	PLAU	0.5	PLAU	0.223701	CXCL1
40	AKT1	90.913	CXCL8	2.68336	ANGPT2	-3	CXCL1	0.0128205	CXCL1	0.5	CXCL1	0.216915	PLAU
39	CDKN1A	83.4137	AKT1	2.61382	ADAMTS5	-5	IL1B	0.0125	CXCL8	0.5	CXCL8	0.215271	IL1B
38	MMP2	83.2617	CDKN1A	2.56083	PIK3R3	-5	CXCL8	0.0125	IL1B	0.5	CDKN1A	0.198494	PTGS2
37	CXCL1	82.9941	PLAU	2.40045	MAPK1	-6	CDKN1A	0.0123457	CDKN1A	0.5	MMP9	0.196135	CXCL8
37	PTGS2	81.4144	PIK3R1	2.21113	RCAN1	-7	MMP9	0.0121951	PTGS2	0.5	HBEGF	0.194388	TNFAIP6
37	CCL2	79.5285	C3	2.19124	FOXO1	-7	PTGS2	0.0121951	MMP9	0.5	STAT3	0.189049	MMP1
36	MMP9	72.0092	STAT3	2.17279	BMX	-8	HBEGF	0.0120482	STAT3	0.5	PIK3R1	0.188406	CCL2
35	PLAU	70.8408	PTGS2	2.12141	CFD	-8	STAT3	0.0120482	HBEGF	0.5	MAPK1	0.186317	HBEGF
34	PIK3R1	69.0975	PIK3R3	1.94993	TCL1A	-9	PIK3R1	0.0119048	TNFAIP6	0.5	CCND1	0.184266	IL6
34	C3	68.0513	MAPK1	1.9364	TIMP2	-9	TNFAIP6	0.0119048	PIK3R1	0.5	ANGPT2	0.181764	CDKN1A
33	VEGFC	63.4921	CXCL1	1.93362	RPTOR	-9	IL6	0.0119048	IL6	0.5	PIK3R3	0.178381	MMP9
33	IL1B	60.8256	PIK3CA	1.85697	C5AR1	-9	MMP1	0.0119048	MMP1	0.5	PIK3CA	0.166443	STAT3
33	IL6	58.0121	IL1B	1.85607	CLDN1	-10	CCL2	0.0117647	CCL2	0.5	ADAMTS5	0.161957	MMP2
32	MMP14	52.7653	CCND1	1.82916	PIK3CA	-11	MAPK1	0.0116279	CCND1	0.333333	IL1B	0.159059	MMP14
30	HBEGF	50.8877	CTNNB1	1.79651	PLAU	-11	CCND1	0.0116279	MAPK1	0.333333	PTGS2	0.15752	ADAMTS1
30	CCND1	49.4794	IL6	1.74682	MMP9	-12	CTNNB1	0.0114943	MMP2	0.333333	TNFAIP6	0.156352	PIK3R1
30	CTNNB1	45.1885	ACKR3	1.70595	BCL2L1	-12	MMP2	0.0114943	CTNNB1	0.333333	IL6	0.150903	ACKR3
29	MMP1	44.3255	HBEGF	1.68173	CFI	-13	ACKR3	0.0113636	MMP14	0.333333	MMP1	0.146404	CCND1
28	TNFAIP6	38.1291	ANGPT2	1.62743	C3AR1	-13	ANGPT2	0.0113636	PIK3R3	0.333333	CCL2	0.145594	CTNNB1
28	ADAMTS1	37.4662	ADAMTS5	1.57593	PIK3R1	-13	PIK3R3	0.0113636	ADAMTS1	0.333333	CTNNB1	0.142207	SERPINB2
26	MAPK1	36.9089	CFI	1.4975	CTNNB1	-13	PIK3CA	0.0113636	ACKR3	0.333333	MMP2	0.136467	ANGPT2
26	PIK3CA	36.8498	BCL2L1	1.38739	IL1B	-13	ADAMTS1	0.0113636	ANGPT2	0.333333	ACKR3	0.135418	MAPK1
26	CFH	36.6087	TNFAIP6	1.38428	CDKN1A	-13	AKT1	0.0113636	PIK3CA	0.333333	ADAMTS1	0.132659	TIMP2
25	C2	33.127	FOXO1	1.38387	SERPINB2	-13	MMP14	0.011236	AKT1	0.333333	MMP14	0.130671	C3AR1
23	PIK3R3	33.0069	MMP1	1.36496	TNFAIP6	-15	ADAMTS5	0.0111111	C3AR1	0.333333	AKT1	0.1198	PIK3CA
23	BCL2L1	31.5637	CFH	1.36048	CXCL1	-15	FOXO1	0.0111111	TIMP2	0.333333	TIMP2	0.119089	PIK3R3
23	CFI	30.1846	TIMP2	1.35835	CXCL8	-15	TIMP2	0.0111111	ADAMTS5	0.333333	C3AR1	0.117365	NR4A2
23	CFB	29.2872	CCL2	1.35341	PTGS2	-15	BCL2L1	0.010989	BCL2L1	0.333333	FOXO1	0.116524	ADAMTS5
21	TIMP2	28.7871	ADAMTS1	1.34609	IL6	-15	C3AR1	0.010989	FOXO1	0.333333	BCL2L1	0.112359	MMP10
20	FOXO1	28.7775	C3AR1	1.34349	CCND1	-16	CFI	0.0108696	CFI	0.333333	CFI	0.111862	FOXO1
20	C3AR1	25.9255	MMP2	1.33733	ARHGAP22	-16	C3	0.0108696	C3	0.333333	C3	0.107938	NR4A1
20	NR4A2	22.0811	C5	1.33038	HBEGF	-17	SERPINB2	0.0108696	SERPINB2	0.333333	SERPINB2	0.107632	AKT1
20	MMP10	20.4698	MMP14	1.29731	C3	-19	NR4A2	0.0106383	NR4A2	0.333333	NR4A2	0.103327	CFI
20	NR4A1	18.606	CLDN1	1.15011	C5	-20	CFD	0.0105263	CFH	0.333333	CFH	0.102549	BCL2L1
20	C5	17.8681	SERPINB2	1.1026	CFH	-20	CFH	0.0104167	MMP10	0.333333	MMP10	0.0988519	CLDN1
19	ACKR3	17.2886	MMP10	1.10242	MMP1	-20	MMP10	0.0104167	CLDN1	0.333333	CLDN1	0.0979937	C2
19	ANGPT2	15.4615	C2	1.03546	MMP10	-21	CLDN1	0.0103093	CFD	0.333333	CFD	0.093847	C3
18	ADAMTS5	15.0127	CFD	0.921214	ADAMTS1	-21	C2	0.0103093	NR4A1	0.333333	C2	0.0877831	CFH
18	SERPINB2	10.4107	RPTOR	0.902129	AKT1	-21	NR4A1	0.0103093	C2	0.333333	NR4A1	0.0776569	CFD
18	MTOR	10.4061	CFB	0.869913	STAT3	-24	CFB	0.00990099	CFB	0.333333	CFB	0.0702778	RCAN1
17	CDKN1B	10.0411	NR4A2	0.729395	CDK4	-25	RCAN1	0.00990099	C5	0.333333	C5	0.0627864	MTOR
16	CLDN1	9.34438	RCAN1	0.656147	NR4A2	-25	C5	0.00990099	MTOR	0.333333	MTOR	0.056071	CFB
16	CDK4	8.4203	CDK4	0.618405	CCL2	-25	BAD	0.00980392	BAD	0.333333	BAD	0.0524031	BAD
15	BAD	8.38548	NR4A1	0.616386	C2	-26	CDK4	0.00970874	RCAN1	0.333333	RCAN1	0.0521031	CDKN1B
13	CFD	5.62886	MTOR	0.587625	NR4A1	-26	MTOR	0.00970874	CDK4	0.333333	CDK4	0.0512052	CDK4
10	RCAN1	5.537	CDKN1B	0.530672	MMP14	-30	ARHGAP22	0.00952381	ARHGAP22	0.333333	ARHGAP22	0.0483828	C5
10	RPTOR	4.95841	C5AR1	0.489551	BAD	-30	CDKN1B	0.00952381	CDKN1B	0.333333	CDKN1B	0.0477608	C5AR1
8	C5AR1	3.74462	BAD	0.481564	CDKN1B	-31	RPTOR	0.00943396	RPTOR	0.333333	RPTOR	0.0413982	RPTOR
6	ARHGAP22	3.32182	BMX	0.478448	MMP2	-32	BMX	0.00925926	C5AR1	0.333333	C5AR1	0.0384851	ARHGAP22
6	BMX	1.61386	ARHGAP22	0.46391	CFB	-32	TCL1A	0.00917431	BMX	0.333333	BMX	0.0354457	BMX
4	TCL1A	0.836047	TCL1A	0.411052	MTOR	-33	C5AR1	0.00877193	TCL1A	0.333333	TCL1A	0.0199783	PLCB3
3	PLCB3	0	PLCB3	0	PLCB3	-44	PLCB3	0.0078125	PLCB3	0.333333	PLCB3	0.0192009	TCL1A
