# Supplementary material for: Network analysis and the impact of Aflibercept on specific mediators of angiogenesis in HUVEC cells
Source: J Cell Mol Med. 2021 Jul 11;25(17):8285–99. doi: 10.1111/jcmm.16778 (PMC8419159; doi:10.1111/jcmm.16778)
Supplement: Supplementary file 7 — Table S5 [file JCMM-25-8285-s009.xlsx]

## Sheet: Centiscape Result Format 3
Supplementary Table S5 - Centiscape Result Format 3 - nodes that showed up to a rank about 25 as important nodes in the network.
gene name	degree unDir (rank)	betweenness unDir (rank)	bridging unDir (rank)	centroid unDir (rank)	closeness unDir (rank)	eccentricity unDir (rank)	eigenvector (rank)
STAT3	1	9	42	6	9	1	14
CXCL8	2	3	29	3	4	1	6
AKT1	3	4	41	11	26	2	34
CDKN1A	4	5	25	4	6	1	12
MMP2	5	33	51	10	18	2	15
CXCL1	6	13	28	2	3	1	2
PTGS2	7	10	30	5	7	2	5
CCL2	8	30	45	8	15	2	9
MMP9	9	2	18	5	8	1	13
PLAU	10	6	17	2	2	1	3
PIK3R1	11	7	22	7	12	1	18
C3	12	8	35	13	33	2	39
VEGFC	13	1	1	1	1	1	1
IL1B	14	15	24	3	5	2	4
IL6	15	18	31	7	13	2	11
MMP14	16	35	48	11	20	2	16
HBEGF	17	20	34	6	10	1	10
CCND1	18	16	32	9	16	1	20
CTNNB1	19	17	23	10	19	2	21
MMP1	20	27	38	7	14	2	8
TNFAIP6	21	25	27	7	11	2	7
ADAMTS1	22	31	40	11	22	2	17
MAPK1	23	12	6	9	17	1	24
PIK3CA	24	14	16	11	25	1	27
CFH	25	28	37	16	36	2	40
C2	26	39	46	17	41	2	38
PIK3R3	27	11	5	11	21	1	28
BCL2L1	28	24	19	12	30	2	36
CFI	29	23	20	13	32	2	35
CFB	30	42	52	18	42	2	44
TIMP2	31	29	12	12	28	2	25
FOXO1	32	26	8	12	31	2	32
C3AR1	33	32	21	12	27	2	26
NR4A2	34	43	44	15	35	2	29
MMP10	35	38	39	16	37	2	31
NR4A1	36	46	47	17	40	2	33
C5	37	34	36	19	43	2	48
ACKR3	38	19	2	11	23	2	19
ANGPT2	39	21	3	11	24	2	23
ADAMTS5	40	22	4	12	29	2	30
SERPINB2	41	37	26	14	34	2	22
MTOR	42	47	53	20	44	2	43
CDKN1B	43	48	25	21	49	2	46
CLDN1	44	36	15	17	38	2	37
CDK4	45	45	43	20	47	2	47
BAD	46	50	49	19	45	2	45
CFD	47	40	10	16	39	2	41
RCAN1	48	44	7	19	46	2	42
RPTOR	49	41	13	22	50	2	50
C5AR1	50	49	14	24	51	2	49
ARHGAP22	51	52	33	21	48	2	51
BMX	52	51	9	23	52	2	52
TCL1A	53	53	11	23	53	2	54
PLCB3	54	54	54	25	54	2	53
