# Supplementary material for: Network analysis and the impact of Aflibercept on specific mediators of angiogenesis in HUVEC cells
Source: J Cell Mol Med. 2021 Jul 11;25(17):8285–99. doi: 10.1111/jcmm.16778 (PMC8419159; doi:10.1111/jcmm.16778)
Supplement: Supplementary file 8 — Table S6 [file JCMM-25-8285-s002.xlsx]

## Sheet: VEGFC
Supplementary Table S6 - Expression of VEGFC gene in Aflibercept treated HUVEC cells.
Gene name	CT (T6)(melting)	CT (C6)(melting)	CT (T24)(melting)	CT (C24)(melting)	CT (H2O)(melting)
VEGF C	22.82 (84.2)	21.79 (84.3)	21.20 (84.3)	23.90 (84.2)	30.66 (79.5)
GAPDH	12.85 (87)	14.6 (87)	18.79 (87)	12.77 (87)	27.6 (85.2)
	DR- By the factor 6.869-SD		UR- By the factor 421.679-SD
	negative ∆∆CT		negative ∆∆CT
	-2.78		8.72
Gene name	CT (T6)(melting)	CT (C6)(melting)	CT (T24)(melting)	CT (C24)(melting)	CT (H2O)(melting)
VEGF C	18.5	18.28	19.16	18.59	25.4 (81.2)
GAPDH	11.07	11.07	11.85	11.75	27.37
	DR- By the factor 1.164-SD		DR- By the factor 1.385-SD
	negative ∆∆CT		negative ∆∆CT
	-0.23		-0.47
Gene name	CT (T6)(melting)	CT (C6)(melting)	CT (T24)(melting)	CT (C24)(melting)	CT (H2O)(melting)
VEGF C	18.06	18.28	18.57	18.37	23.02
GAPDH	10.6	10.56	10.54	10.71	20.6
	UR- By the factor 1.197-ND		DR- By the factor 1.292-SD
			negative ∆∆CT
			-0.37
Gene name	CT (T6)(melting)	CT (C6)(melting)	CT (T24)(melting)	CT (C24)(melting)	CT (H2O)(melting)
VEGF C R1	18.88	21.11	19.62	20.26	24.13
VEGF C R2	19.55	20.16	19.66	20.33	26.04
Gapdh R1	16.35	10.33	11.97	19.36	22.02
GAPDH R2	11.32	21.66	11.61	18.64	22.8
	DR- By the factor 1.67-ND		DR - By the factor 94.027
	negative ∆∆CT		negative ∆∆CT
	-0.741		-6.55
VEGF C	98-2-5	98-3-23	98-6-21	mean	SD	SE
control	1	1	1	1	0	0
t6	0.145	0.859	0.598	0.534	0.361277	0.212516
t24	0.722	0.773	0.01	0.501667	0.426559	0.250917
	98-3-23	98-3-30	98-6-21	mean	SD	SE

## Sheet: ADAMTS5
Supplementary Table S6 - Expression of ADAMTS5 gene in Aflibercept treated HUVEC cells.
Gene name	CT (T6)(melting)	CT (C6)(melting)	CT (T24)(melting)	CT (C24)(melting)	CT (H2O)(melting)
ADAMTS5	24.31	24.59	26.95	23.23	31.08
GAPDH (REPEAT 2)	17.73 (87.3)	13.91 (87.2)	16.07 (87.3)	22 (87.2)	30.88 (82.2)
	UR- By the factor 17.148-ND		DR- By the factor 803.414-SD
	negative ∆∆CT		negative ∆∆CT
	4.1		-9.65
Gene name	CT (T6)(melting)	CT (C6)(melting)	CT (T24)(melting)	CT (C24)(melting)	CT (H2O)(melting)
ADAMTS5	22.59	22.1	21.18	20.82
GAPDH	11.07	11.07	11.85	11.75	27.37
	DR- By the factor 1.404-ND		DR- By the factor 1.197-SD
	negative ∆∆CT		negative ∆∆CT
	-0.499		-0.26
Gene name	CT (T6)(melting)	CT (C6)(melting)	CT (T24)(melting)	CT (C24)(melting)	CT (H2O)(melting)
ADAMTS5	20.98	20.56	20.43	20.94	27.82
GAPDH	10.6	10.56	10.54	10.71	20.6
	DR- By the factor 1.301-SD		UR- By the factor 1.26-ND
	negative ∆∆CT		negative ∆∆CT
	-0.38		0.34
Gene name	CT (T6)(melting)	CT (C6)(melting)	CT (T24)(melting)	CT (C24)(melting)	CT (H2O)(melting)
ADAMTS5 R1	20.6	19.43	19.75	19.06	27.26
ADAMTS5 R2	21.11	21.34	19.64	21.44
Gapdh R1	16.35	10.33	11.97	19.36	22.02
GAPDH R2	11.32	21.66	11.61	18.64	22.8
	DR-By the factor 6.19-ND		DR-By the factor 100.775-ND
	negative ∆∆CT		negative ∆∆CT
	-2.62		-6.65
ADAMTS5	98-3-23	98-3-30	98-6-21	mean	SD	SE
control	1	1	1	1	0	0
t6	0.712251	0.76864	0.161551	0.54748	0.335412	0.197301
t24	0.00124469	0.835422	0.0099231	0.282197	0.479127	0.281839
	98-2-5	98-3-23	98-6-21	mean	SD	SE

## Sheet: MMP14
Supplementary Table S6 - Expression of MMP14 gene in Aflibercept treated HUVEC cells.
Gene name	CT (T6)(melting)	CT (C6)(melting)	CT (T24)(melting)	CT (C24)(melting)	CT (H2O)(melting)
MMP14	21.77 (82)	21.06 (81.8)	22.04 (81.7)	21.44 (82)	24.5 (78.2)
GAPDH (REPEAT 2)	17.73 (87.3)	13.91 (87.2)	16.07 (87.3)	22 (87.2)	30.88 (82.2)
	UR- By the factor 8.634-SD		DR- By the factor 92.411 -SD
	negative ∆∆CT		negative ∆∆CT
	3.11		-6.53
Gene name	CT (T6)(melting)	CT (C6)(melting)	CT (T24)(melting)	CT (C24)(melting)	CT (H2O)(melting)
MMP14	19.97	22.11	20.83	21.87
GAPDH	11.07	11.07	11.85	11.75	27.37
	UR- By the factor 4.407-ND		UR- By the factor 2.204-SD
	negative ∆∆CT		negative ∆∆CT
	2.14		1.14
Gene name	CT (T6)(melting)	CT (C6)(melting)	CT (T24)(melting)	CT (C24)(melting)	CT (H2O)(melting)
mmp14	18.78	20.48	19	19.3	22.27
GAPDH	10.6	10.56	10.54	10.71	20.6
	UR- By the factor 3.34-SD		UR- By the factor 1.094-ND
	negative ∆∆CT		negative ∆∆CT
	1.74		0.13
Gene name	CT (T6)(melting)	CT (C6)(melting)	CT (T24)(melting)	CT (C24)(melting)	CT (H2O)(melting)
MMP14 R1	22.89	22.32	20.49	21.83	23.51
MMP14 R2	21.04	22.86	21.94	22.87	23.3
Gapdh R1	16.35	10.33	11.97	19.36	22.02
GAPDH R2	11.32	21.66	11.61	18.64	22.8
	DR- By the factor 2.898 -ND		DR- By the factor 67.415 -SD
	negative ∆∆CT		negative ∆∆CT
	1.535		-6.074
MMP14	98-2-5	98-3-23	98-3-30	mean	SD	SE
control	1	1	1	1	0	0
t6	8.634	4.407	3.34	5.46033	2.79978	1.64693
t24	0.0108212		0.0148335	0.0128274	0.0028371	0.0020265
	98-2-5		98-6-21

## Sheet: RCAN1
Supplementary Table S6 - Expression of RCAN1 gene in Aflibercept treated HUVEC cells.
Gene name	CT (T6)(melting)	CT (C6)(melting)	CT (T24)(melting)	CT (C24)(melting)	CT (H2O)(melting)
RCAN1	20.42 (82.2)	19.78 (82.2)	20.25 (82.2)	19.28 (82)	20.75 (77)
GAPDH (REPEAT 2)	17.73 (87.3)	13.91 (87.2)	16.07 (87.3)	22 (87.2)	30.88 (82.2)
	UR- By the factor 9.063-SD		DR- By the factor 119.428 -SD
			negative ∆∆CT
			-6.9
Gene name	CT (T6)(melting)	CT (C6)(melting)	CT (T24)(melting)	CT (C24)(melting)	CT (H2O)(melting)
RCAN1	19.3	19.26	19.35	19.61	21.93 (77)
GAPDH	11.07	11.07	11.85	11.75	27.37
	DR- By the factor 1.035-SD		UR- By the factor 1.283-SD
Gene name	CT (T6)(melting)	CT (C6)(melting)	CT (T24)(melting)	CT (C24)(melting)	CT (H2O)(melting)
RCAN1	19.38	19.21	19.57	19.13	19.61
GAPDH	10.6	10.56	10.54	10.71	20.6
	DR- By the factor 1.094 -SD		DR- By the factor 1.526 -SD
	negative ∆∆CT		negative ∆∆CT
	-0.124		-0.61
Gene name	CT (T6)(melting)	CT (C6)(melting)	CT (T24)(melting)	CT (C24)(melting)	CT (H2O)(melting)
RCAN1 R1	19.76	19.46	19.31	20.5	20.9
RCAN1 R2	19.69	20.14	19.52	20.47
	DR-4.243- ND		DR-70.522-ND
	negative ∆∆CT		negative ∆∆CT
	-2.08		-6.14
RCAN1	98-2-5	98-3-23	98-3-30	98-6-21	mean	SD	SE
control			1	1	1	0	0
t6		0.966184	0.914077	0.236183	0.705481	0.407258	0.239564
t24	0.00837325		0.655308	0.01418	0.225954	0.371843	0.218731
	98-2-5		98-6-21

## Sheet: MAPK1
Supplementary Table S6 - Expression of MAPK1 gene in Aflibercept treated HUVEC cells.
Gene name	CT (T6)(melting)	CT (C6)(melting)	CT (T24)(melting)	CT (C24)(melting)	CT (H2O)(melting)
ERK	16.83 (81.3)	19.48 (81.3)	17.98 (81.3)	16.47 (81.5)	24.61 (73.8)
GAPDH	10.66 (86.7)	9.96 (86.7)	11.27 (86.7)	9.17 (86.7)	24.72 (NO)
	UR- By the factor 10.196-ND		UR- By the factor 1.505-ND
Gene name	CT (T6)(melting)	CT (C6)(melting)	CT (T24)(melting)	CT (C24)(melting)	CT (H2O)(melting)
ERK	16.68	16.5	17.11	17.13	24.28
GAPDH	10.6	10.56	10.54	10.71	20.6
	DR- By the factor 1.102 -ND		DR- By the factor 1.11 -SD
	negative ∆∆CT		negative ∆∆CT
	-0.14		-0.15
Gene name	CT (T6)(melting)	CT (C6)(melting)	CT (T24)(melting)	CT (C24)(melting)	CT (H2O)(melting)
ERK	17.78	16.65	17.31	17.09	25.47
GAPDH	10.6	10.56	10.54	10.71	20.6
	DR- By the factor 2.129 -SD		DR- By the factor 1.31 -SD
	negative ∆∆CT		negative ∆∆CT
	-1.09		-0.389
Gene name	CT (T6)(melting)	CT (C6)(melting)	CT (T24)(melting)	CT (C24)(melting)	CT (H2O)(melting)
ERK R1	14.76	15.46	15	14.77	22.05
ERK R2	14.77	15.09	15.68	14.57	22.26
	UR-1.11-ND		DR- By the factor 1.19 -ND
			negative ∆∆CT
Gapdh R1	9	8.62	9.62	9.55	18.02
Gapdh R2	8.99	10.09	9.77	9.01	18.68
MAPK1/ERK2	98-2-12	98-3-30 (1)	98-3-30 (2)	98-7-04	mean	SD	SE
control		1	1		1	0	0
t6		0.907441	0.469704		0.688573	0.309527	0.221091
t24		0.900901	0.763359	0.840336	0.834865	0.0689341	0.0405495
		98-3-30 (1)	98-3-30 (2)	98-7-04

## Sheet: mTOR
Supplementary Table S6 - Expression of mTOR gene in Aflibercept treated HUVEC cells.
Gene name	CT (T6)(melting)	CT (C6)(melting)	CT (T24)(melting)	CT (C24)(melting)		CT (H2O)(melting)
MTOR	16.56 (84)	17.08 (84)	18.11 (84)	16.38 (84.2)		28.23 (79.8)
GAPDH (REPEAT 2)	17.73 (87.3)	13.91 (87.2)	16.07 (87.3)	22 (87.2)		30.88 (82.2)
	UR- By the factor 20.252-ND		DR- By the factor 202.251-SD
	negative ∆∆CT		negative ∆∆CT
	4.339		-7.66
Gene name	CT (T6)(melting)	CT (C6)(melting)	CT (T24)(melting)	CT (C24)(melting)		CT (H2O)(melting)
MTOR (REPEAT2)	18.64 (84.3)	19.53 (84.3)	20.80 (84.3)	18.35 (84.5)		28.36 (79.5)
average GAPDH	15.29	14.25	17.43	17.38		29.24
	UR- By the factor 3.811-SD		DR- By the factor 5.278-SD
	negative ∆∆CT		negative ∆∆CT
	2.2		-2.399
Gene name	CT (T6)(melting)	CT (C6)(melting)	CT (T24)(melting)	CT (C24)(melting)		CT (H2O)(melting)
MTOR	17.98	17.62	17.46	17.1		26.91 (80.7)
GAPDH	11.07	11.07	11.85	11.75		27.37
	DR- By the factor 1.292-SD		DR- By the factor 1.197-SD
	negative ∆∆CT
	-0.36
Gene name	CT (T6)(melting)	CT (C6)(melting)	CT (T24)(melting)	CT (C24)(melting)		CT (H2O)(melting)
mTOR R1	15.93	15.69	15.86	15.78		22.25
mTOR R2	16.5	16.22	16.18	15.75		26.33
Gapdh R1	9	8.62	9.62	9.55		18.02
Gapdh R2	8.99	10.09	9.77	9.01		18.68
	DR- By the factor 1.035-ND		UR- By the factor 1.11-ND
mTor	98-2-5 (2)	98-2-5 (3)	98-3-23 (1)	98-6-21		mean	SD	SE
control			1	1		1	0	0
t6			0.773	0.966184		0.869592	0.136601	0.0975724
t24	0.00494435	0.189466				0.097205	0.130476	0.0931974
		98-3-30 (1)	98-3-30 (2)	98-7-04

## Sheet: PI3K ALPHA
Supplementary Table S6 - Expression of PI3KCA gene in Aflibercept treated HUVEC cells.
Gene name	CT (T6)(melting)	CT (C6)(melting)	CT (T24)(melting)	CT (C24)(melting)	CT (H2O)(melting)
PI3KCA	19.4 (83.3)	18.23 (83.3)	21.03 (83.3)	20.07 (83.3)	28.86 (76.7)
average GAPDH	15.29	14.25	17.43	17.38	29.24
	DR- By the factor 1.094-SD		DR- By the factor 1.879-SD
			negative ∆∆CT
			-0.909
Gene name	CT (T6)(melting)	CT (C6)(melting)	CT (T24)(melting)	CT (C24)(melting)	CT (H2O)(melting)
PIK3CA	19.38	19.47	19.65	19.31	29.62
GAPDH	10.6	10.56	10.54	10.71	20.6
	UR- By the factor 1.094-SD		DR- By the factor 1.424-SD
			negative ∆∆CT
			-0.509
Gene name	CT (T6)(melting)	CT (C6)(melting)	CT (T24)(melting)	CT (C24)(melting)	CT (H2O)(melting)
PIK3CA	18.28	18.11	18.32	17.62	28.51
GAPDH	10.6	10.56	10.54	10.71	20.6
	DR- By the factor 1.094-SD		DR- By the factor 1.828-SD
	negative ∆∆CT		negative ∆∆CT
	-0.509		-0.87
Gene name	CT (T6)(melting)	CT (C6)(melting)	CT (T24)(melting)	CT (C24)(melting)	CT (H2O)(melting)
PI3K ALPHA R1	18.11	17.75	18.38	17.76	29.01
PI3K ALPHA R2	18.13	18.18	18.3	17.66	28.42
Gapdh R1	9	8.62	9.62	9.55	18.02
Gapdh R2	8.99	10.09	9.77	9.01	18.68
	DR- By the factor 1.429-SD		DR- By the factor 1.161-SD
	negative ∆∆CT		negative ∆∆CT
	-0.515		-0.215
PI3K ALPHA	98-2-5 (3)	98-3-30 (1)	98-3-30 (2)	98-7-04(1)		mean	SD	SE
control			1	1		1	0	0
t6	0.914		0.914077	0.69979		0.842622	0.123696	0.0727626
t24	0.532198	0.702247	0.547046	0.861326		0.660704	0.15428	0.0771401

## Sheet: STAT3
Supplementary Table S6 - Expression of STAT3 gene in Aflibercept treated HUVEC cells.
Gene name	CT (T6)(melting)	CT (C6)(melting)	CT (T24)(melting)	CT (C24)(melting)	CT (H2O)(melting)
STAT3	16.40 (82.3)	18.64 (82.2)	15.92 (82.5)	15.77 (82.5)	24.89 ( NO)
GAPDH	10.66 (86.7)	9.96 (86.7)	11.27 (86.7)	9.17 (86.7)	24.72 (NO)
	UR- By the factor 7.674-SD		UR- By the factor 3.864-SD
Gene name	CT (T6)(melting)	CT (C6)(melting)	CT (T24)(melting)	CT (C24)(melting)	CT (H2O)(melting)
STAT3 R1	15.88	15.71	16.55	16.33	26.59
GAPDH	10.6	10.56	10.54	10.71	20.6
	DR- By the factor 1.094-ND		DR- By the factor 1.31-SD
	negative ∆∆CT		negative ∆∆CT
	-0.129		-0.389
Gene name	CT (T6)(melting)	CT (C6)(melting)	CT (T24)(melting)	CT (C24)(melting)	CT (H2O)(melting)
STAT3 R2	17.42	17.08	17.95	17.79	29.02
GAPDH	10.6	10.56	10.54	10.71	20.6
	DR- By the factor 1.231-SD		DR- By the factor 1.257-SD
	negative ∆∆CT		negative ∆∆CT
	-0.299		-0.329
Gene name	CT (T6)(melting)	CT (C6)(melting)	CT (T24)(melting)	CT (C24)(melting)	CT (H2O)(melting)
STAT3 R1	15.77	15.56	16.27	16.41
STAT3 R2	15.43	15.38	16.21	15.2	23.49
Gapdh R1	9	8.62	9.62	9.55	18.02
Gapdh R2	8.99	10.09	9.77	9.01	18.68
	DR- By the factor 1.404-ND		DR- By the factor 1.014-ND
	negative ∆∆CT		negative ∆∆CT
	-0.489		-0.02
STAT3	98-2-12 (1)	98-3-30 (2)	98-3-30 (3)	98-7-04(1)		mean	SD	SE
control		1	1	1		1	0	0
t6		0.914077	0.812348	0.712251		0.812892	0.100914	0.0593613
t24		0.763359	0.795545	0.986193		0.848366	0.120442	0.0708484

## Sheet: ANG2
Supplementary Table S6 - Expression of ANG2 gene in Aflibercept treated HUVEC cells.
Gene name	CT (T6)(melting)	CT (C6)(melting)	CT (T24)(melting)	CT (C24)(melting)	CT (H2O)(melting)
ANG2	18.59 (81.0)	21.07 (NO)	18.20 (80.7)	19.10 (81.0)	16.67 (NO)
GAPDH	10.66 (86.7)	9.96 (86.7)	11.27 (86.7)	9.17 (86.7)	24.72 (NO)
	UR- By the factor 9.063-SD		UR- By the factor 8-SD
	negative ∆∆CT		negative ∆∆CT
	3.18		3
Gene name	CT (T6)(melting)	CT (C6)(melting)	CT (T24)(melting)	CT (C24)(melting)	CT (H2O)(melting)
ANG2	20.43	20.22	20.43	20.88	20.78
GAPDH	11.07	11.07	11.85	11.75	27.37
	DR- By the factor 1.165-SD		UR- By the factor 1.464 -SD
	negative ∆∆CT		negative ∆∆CT
	1.88		0.549
Gene name	CT (T6)(melting)	CT (C6)(melting)	CT (T24)(melting)	CT (C24)(melting)	CT (H2O)(melting)
Angio2	19.38	19.72	19.79	19.53	18.99
GAPDH	10.6	10.56	10.54	10.71	20.6
	UR- By the factor 1.301-ND		DR- By the factor 1.347-SD
	negative ∆∆CT
	0.379
ANG2	98-2-12 (1)	98-3-23	98-3-30			mean	SD	SE
control	1	1	1					0
t6	9.063		1.301			5.182	5.48856	3.9204
t24	8	1.464				4.732	4.62165	3.30118

## Sheet: MMP9
Supplementary Table S6 - Expression of MMP9 gene in Aflibercept treated HUVEC cells.
Gene name	CT (T6)(melting)	CT (C6)(melting)	CT (T24)(melting)	CT (C24)(melting)	CT (H2O)(melting)
MMP9	26.25 (85.7)	26.04 (85.8)	26.49 (85.7)	25.66 (85.7)	27.24 (77.3)
average GAPDH	15.29	14.25	17.43	17.38	29.24
	UR- By the factor 1.778-SD		DR- By the factor 1.717-SD
			negative ∆∆CT
			-0.779
Gene name	CT (T6)(melting)	CT (C6)(melting)	CT (T24)(melting)	CT (C24)(melting)	CT (H2O)(melting)
MMP9	24.16	23.85	24.17	24.01	26.88
GAPDH	10.6	10.56	10.54	10.71	20.6
	DR- By the factor 1.206-ND		DR- By the factor 1.257-SD		0.795545
	negative ∆∆CT		negative ∆∆CT
	-0.27		-0.329
Gene name	CT (T6)(melting)	CT (C6)(melting)	CT (T24)(melting)	CT (C24)(melting)	CT (H2O)(melting)
MMP9	24.66	24.37	24.3	24.61	27.84
GAPDH	10.6	10.56	10.54	10.71	20.6
	DR- By the factor 1.189-ND		UR- By the factor 1.102-ND
	negative ∆∆CT
	-0.249
MMP9	98-2-5 (3)	98-3-30 (1)	98-3-30 (2)			mean	SD	SE
control		1	1			1	0	0
t6		0.829187	0.841043			0.835115	0.0083831	0.00598793
t24	0.582411	0.795545				0.688978	0.150708	0.107649

[truncated: 5 more sheets: AKT1, FOXOI, C3, IL6, CFB]
