# Supplementary material for: Network analysis and the impact of Aflibercept on specific mediators of angiogenesis in HUVEC cells
Source: J Cell Mol Med. 2021 Jul 11;25(17):8285–99. doi: 10.1111/jcmm.16778 (PMC8419159; doi:10.1111/jcmm.16778)
Supplement: Supplementary file 9 — Table S7 [file JCMM-25-8285-s003.xlsx]

## Sheet: Relative Expression Results 
Supplementary Table S7 - Relative Expression Results.
	VEGFC	ADAMTS5	MMP14	RCAN1	MAPK1/ERK2	mTOR	PI3Kα	STAT3	ANG2	MMP9	AKT1	FOXOI	C3	IL6	CFB
control	1	1	1	1	1	1	1	1	1	1	1	1	1	1	1
T6	0.534	0.547	5.46	0.705	0.688573	0.87	0.843	0.812892	5.182	0.835115	1.196	2.005	5.9635	2.83	1.237
T24	0.502	0.282197	0.013	0.225954	0.834865	0.097205	0.660704	0.848366	4.732	0.688978	0.702733	0.83146	0.618393	0.798413	0.833674
SD
control	0	0	0	0	0	0	0	0	0	0	0	0	0	0	0
T6	0.361	0.335	2.8	0.407	0.309527	0.137	0.124	0.100914	5.489	0.0083831	0.112	1.393	6.28971	1.81302	0.223446
T24	0.426559	0.479127	0.0028371	0.371843	0.0689341	0.130476	0.15428	0.120442	4.62165	0.150708	0.0414815	0.162089	0.391543	0.00405674	0.122032
SE
control	0	0	0	0	0	0	0	0	0	0	0	0	0	0	0
T6	0.213	0.196579	1.647	0.24	0.221091	0.098	0.073	0.0593613	3.92	0.00598793	0.08	0.995	4.49265	1.29502	0.159604
T24	0.250917	0.281839	0.0020265	0.218731	0.0405495	0.0931974	0.0771401	0.0708484	3.30118	0.107649	0.0296297	0.115778	0.279673	0.00289767	0.0871656
